# Supplementary material for: Dynamic Metabolomic Changes During Superficial Scald Development and 1-MCP Intervention in ‘Dangshansuli’ Pears
Source: Foods. 2026 Feb 9;15(4):622. doi: 10.3390/foods15040622 (PMC12939627; doi:10.3390/foods15040622)
Supplement: Supplementary file 1 [file foods-15-00622-s001.zip]

Archive with 3 entries (3 files):
- Supplementary Fig. S1A.png
- Supplementary Fig. S1B.png
- Supplementary Table S1.xlsx
