# Supplementary material for: Dynamic Metabolomic Changes During Superficial Scald Development and 1-MCP Intervention in ‘Dangshansuli’ Pears
Source: Foods. 2026 Feb 9;15(4):622. doi: 10.3390/foods15040622 (PMC12939627; doi:10.3390/foods15040622)
Supplement: Supplementary file 1 [file foods-15-00622-s001.zip › Supplementary Table S1.xlsx]

## Sheet: Appraisal Result
Checked	Name	Formula	Molecular Weight	RT [min]	Area (Max.)	Area: QC-1.raw (F14)	Area: QC-2.raw (F15)	Area: QC-3.raw (F16)	Area: CK0-1.raw (F1)	Area: CK0-2.raw (F2)	Area: CK0-3.raw (F3)	Area: CK1-1.raw (F4)	Area: CK1-2.raw (F5)	Area: CK1-3.raw (F6)	Area: CK2-1.raw (F7)	Area: CK2-2.raw (F8)	Area: CK2-3.raw (F9)	Area: T0-1.raw (F17)	Area: T0-2.raw (F18)	Area: T0-3.raw (F19)	Area: T1-1.raw (F20)	Area: T1-2.raw (F21)	Area: T1-3.raw (F22)	Area: T2-1.raw (F23)	Area: T2-2.raw (F24)	Area: T2-3.raw (F25)
						QC-1	QC-2	QC-3	CK01	CK02	CK03	CK11	CK12	CK13	CK21	CK22	CK23	T01	T02	T03	T11	T12	T13	T21	T22	T23
						QC	QC	QC	CK0	CK0	CK0	CK1	CK1	CK1	CK2	CK2	CK2	T0	T0	T0	T1	T1	T1	T2	T2	T2
M0001	L-Iditol	C6 H14 O6	182.079	1.082	8.21194e+10	3.70469e+10	7.14757e+10	7.67888e+10	6.44777e+10	5.63406e+10	3.38954e+10	5.76903e+10	5.63233e+10	5.5636e+10	6.59907e+10	6.54922e+10	8.21194e+10	5.56563e+10	6.67887e+10	6.60501e+10	5.83077e+10	6.97732e+10	7.53596e+10	3.95876e+10	7.2269e+10	6.28206e+10
M0002	4-Oxo-3,4-dihydroquinazoline-2-carbohydrazide	C9 H8 N4 O2	204.061	1.113	6.94128e+10	2.72527e+10	6.15578e+10	6.57027e+10	5.59648e+10	4.74989e+10	1.79205e+10	4.90658e+10	4.66558e+10	4.62886e+10	5.43672e+10	5.40287e+10	6.94128e+10	4.67617e+10	5.78277e+10	5.6579e+10	4.85543e+10	6.03944e+10	6.52041e+10	1.45128e+10	6.06223e+10	5.13992e+10
M0003	D-(+)-Maltose	C12 H22 O11	342.116	1.069	1.30203e+10	8.64861e+09	8.37023e+09	8.4414e+09	6.25001e+09	5.75097e+09	5.72305e+09	7.46074e+09	7.08618e+09	7.25917e+09	9.03054e+09	9.70697e+09	9.82554e+09	7.01155e+09	7.07924e+09	7.01654e+09	7.92707e+09	7.76616e+09	7.5283e+09	1.23222e+10	1.27147e+10	1.30203e+10
M0004	Maleamic acid	C4 H5 N O3	115.027	1.031	9.78516e+09	7.97041e+09	7.69484e+09	7.91943e+09	6.47988e+09	6.64861e+09	6.6704e+09	7.60282e+09	7.24207e+09	7.6737e+09	5.25186e+09	6.16673e+09	4.63413e+09	9.2916e+09	9.54653e+09	9.78516e+09	8.54692e+09	8.83334e+09	7.7914e+09	6.96444e+09	6.53294e+09	6.42938e+09
M0005	N1-(3-chlorophenyl)-2-[2-(trifluoromethyl)-4-quinolyl]hydrazine-1-carboxamide	C17 H12 Cl F3 N4 O	380.072	1.029	9.32005e+09	6.63901e+09	6.88595e+09	6.59706e+09	5.71325e+09	5.77705e+09	5.94803e+09	5.27098e+09	6.77497e+09	5.4635e+09	5.62658e+09	5.89928e+09	5.69923e+09	6.60548e+09	5.81953e+09	6.59105e+09	6.66134e+09	6.72116e+09	7.01457e+09	9.32005e+09	8.3489e+09	8.48482e+09
M0006	Choline	C5 H13 N O	103.1	0.999	6.91015e+09	6.23043e+09	6.20007e+09	6.26299e+09	6.19612e+09	6.47345e+09	6.14151e+09	6.91015e+09	6.74405e+09	6.68861e+09	6.37492e+09	6.24036e+09	6.85389e+09	5.79386e+09	5.71482e+09	5.84254e+09	5.82305e+09	5.93201e+09	5.97228e+09	6.47875e+09	6.20764e+09	6.10394e+09
M0007	5-Ethyl-4-hydroxy-3(2H)-furanone	C6 H8 O3	128.048	1.079	7.70271e+09	6.10992e+09	5.97778e+09	6.76099e+09	5.23942e+09	5.49e+09	5.61419e+09	5.23372e+09	5.80017e+09	5.79784e+09	7.07958e+09	7.20824e+09	7.70271e+09	5.48543e+09	5.40589e+09	5.62419e+09	5.89263e+09	5.71383e+09	6.10453e+09	6.75306e+09	6.83241e+09	6.97179e+09
M0008	2-Deoxyhexopyranose	C6 H12 O5	164.069	1.078	7.26102e+09	5.71072e+09	5.724e+09	6.35086e+09	5.02556e+09	5.15049e+09	5.28465e+09	4.98376e+09	5.43025e+09	5.4213e+09	6.70832e+09	6.5595e+09	7.26102e+09	5.12991e+09	5.18245e+09	5.4374e+09	5.63135e+09	5.43348e+09	5.79239e+09	6.48191e+09	6.57299e+09	6.59525e+09
M0009	Pyrone	C5 H4 O2	96.0214	1.078	6.57053e+09	4.93059e+09	4.71317e+09	5.44728e+09	4.15382e+09	4.21894e+09	4.30428e+09	4.19535e+09	4.67893e+09	4.6654e+09	6.02351e+09	6.14083e+09	6.57053e+09	4.35696e+09	4.35485e+09	4.39757e+09	4.69559e+09	4.50086e+09	4.7804e+09	5.25255e+09	5.40709e+09	5.50238e+09
M0010	Erucamide	C22 H43 N O	337.334	11.057	6.84057e+09	4.57901e+09	6.24923e+09	6.09677e+09	4.6972e+09	4.85676e+09	4.94473e+09	5.75414e+09	5.33682e+09	5.02699e+09	4.93247e+09	5.2761e+09	5.62644e+09	6.31866e+09	6.63355e+09	6.48508e+09	6.22775e+09	6.56423e+09	6.39034e+09	6.3187e+09	5.88834e+09	6.84057e+09
M0011	Hexose	C6 H12 O6	180.063	1.066	4.2809e+09	3.27271e+09	3.3815e+09	3.56783e+09	2.72872e+09	3.01025e+09	3.05363e+09	2.95341e+09	3.07318e+09	3.1535e+09	3.94822e+09	4.03291e+09	4.2809e+09	3.19006e+09	3.21208e+09	3.28863e+09	3.43708e+09	3.37213e+09	3.42575e+09	3.12903e+09	3.11348e+09	3.29605e+09
M0012	Glutaric acid	C5 H8 O4	132.043	1.081	4.21847e+09	3.25386e+09	3.20834e+09	3.64726e+09	2.84089e+09	2.94798e+09	3.07264e+09	2.86415e+09	3.13191e+09	3.11455e+09	3.84411e+09	3.69844e+09	4.21847e+09	2.92148e+09	2.90513e+09	3.10548e+09	3.19804e+09	3.09446e+09	3.35355e+09	3.6826e+09	3.73185e+09	3.72593e+09
M0013	Chlorphentermine	C10 H14 Cl N	183.081	1.151	3.86726e+09	3.0277e+09	9.03365e+08	3.24159e+09	2.68826e+09	2.8833e+09	2.85513e+09	2.70984e+09	3.04409e+09	3.03452e+09	3.39832e+09	1.53477e+09	2.05108e+09	2.90742e+09	2.87864e+09	3.04359e+09	3.14676e+09	3.05896e+09	3.12464e+09	3.86726e+09	3.41821e+09	3.54821e+09
M0014	4-Hydroxy-5-methylfuran-3(2H)-one	C5 H6 O3	114.032	1.077	3.4974e+09	2.92198e+09	2.88407e+09	3.11469e+09	2.602e+09	2.60113e+09	2.60322e+09	2.46984e+09	2.69118e+09	2.7017e+09	3.30611e+09	3.43886e+09	3.4974e+09	2.62676e+09	2.69132e+09	2.76008e+09	2.88193e+09	2.76904e+09	2.89297e+09	3.2372e+09	3.27891e+09	3.31652e+09
M0015	(2R)-2-[(4Z,7Z,10Z,13Z,16Z,19Z)-4,7,10,13,16,19-Docosahexaenoyloxy]-3-[(9Z)-9-hexadecenoyloxy]propyl 2-(trimethylammonio)ethyl phosphate	C46 H78 N O8 P	803.544	10.584	2.55978e+09	2.55978e+09	1.56555e+09	1.28026e+09	1.54293e+09	1.58609e+09	9.48596e+08	8.53789e+08	1.05535e+09	7.84672e+08	6.70261e+08	1.0443e+09	8.27729e+08	1.69375e+09	5.14483e+08	1.27257e+09	1.28549e+09	1.44192e+09	1.51067e+09	1.48499e+09	1.47297e+09	1.2836e+09
M0016	3,4,5-trihydroxy-6-(hydroxymethyl)oxan-2-yl 3-hydroxy-4,5-dimethoxybenzoate	C15 H20 O10	382.088	1.014	3.1152e+09	2.52926e+09	2.56677e+09	2.77309e+09	2.44011e+09	2.43237e+09	2.46909e+09	2.0753e+09	2.45572e+09	2.27663e+09	2.46499e+09	2.50607e+09	2.58983e+09	2.58207e+09	2.29378e+09	2.44323e+09	2.72092e+09	2.52709e+09	2.89409e+09	3.1152e+09	3.01067e+09	2.66923e+09
M0017	Ursolic acid	C30 H48 O3	456.36	10.568	4.14417e+09	2.50702e+09	3.26681e+09	3.44088e+09	2.26547e+09	2.41391e+09	2.48134e+09	1.92132e+09	4.14417e+09	3.42412e+09	1.77077e+09	2.78377e+09	3.03582e+09	3.1947e+09	2.72124e+09	3.43609e+09	2.68158e+09	2.66026e+09	3.47804e+09	4.00495e+09	3.03855e+09	2.84267e+09
M0018	6a,7,8,12a-tetrahydroxy-3-methyl-1,2,3,4,5,6,6a,7,12,12a-decahydrotetraphene-1,12-dione	C19 H20 O6	344.132	1.026	3.07229e+09	2.36088e+09	2.28223e+09	2.3668e+09	2.00507e+09	1.98194e+09	1.93526e+09	2.1376e+09	2.01045e+09	2.13811e+09	2.57089e+09	2.79492e+09	3.00928e+09	1.99097e+09	1.95713e+09	1.99263e+09	2.33673e+09	2.29383e+09	2.21964e+09	2.85697e+09	3.01048e+09	3.07229e+09
M0019	PC	C42 H80 N O8 P	757.562	10.57	2.90878e+09	2.1829e+09	2.26417e+09	2.01918e+09	1.64088e+09	1.76544e+09	1.59847e+09	1.41441e+09	2.1376e+09	1.86626e+09	1.66795e+09	1.83653e+09	2.00933e+09	2.04905e+09	2.69681e+09	2.44857e+09	1.98993e+09	2.25171e+09	2.90878e+09	2.64702e+09	2.32936e+09	1.83474e+09
M0020	1-palmitoyl-2-oleoyl-sn-glycero-3-phosphocholine	C42 H82 N O8 P	759.579	10.569	2.01615e+09	2.01615e+09	1.02667e+09	8.95589e+08	1.53154e+09	1.25697e+09	1.05034e+09	9.69478e+08	8.90679e+08	7.86905e+08	7.08865e+08	7.93077e+08	6.74631e+08	1.07219e+09	8.8906e+08	9.00669e+08	9.0209e+08	1.15218e+09	1.06799e+09	1.11054e+09	1.05852e+09	1.007e+09
M0021	3-(dimethylamino)-1-(5-methyl-3-phenyl-4-isoxazolyl)-2-propen-1-one	C15 H16 N2 O2	294.072	1.454	2.24963e+09	2.00502e+09	1.38044e+09	1.59017e+09	1.63054e+09	1.87275e+09	1.48255e+09	1.34084e+09	1.87943e+09	1.81542e+09	1.25907e+09	1.70613e+09	1.4526e+09	1.68012e+09	1.44521e+09	1.68562e+09	1.56321e+09	1.24195e+09	1.54347e+09	1.70948e+09	2.24963e+09	1.71023e+09
M0022	PC(18:3(9Z,12Z,15Z)/18:2(9Z,12Z))	C44 H78 N O8 P	779.545	10.572	2.88559e+09	1.97054e+09	2.31793e+09	1.47483e+09	1.43265e+09	2.13323e+09	1.91263e+09	1.30381e+09	1.77109e+09	1.31949e+09	1.45411e+09	1.94457e+09	1.80961e+09	2.01687e+09	2.88559e+09	2.31901e+09	1.66397e+09	2.0856e+09	2.10968e+09	1.7188e+09	1.60098e+09	1.28826e+09
M0023	1-Oleoyl-2-Stearoyl-sn-Glycero-3-Phosphocholine	C44 H86 N O8 P	787.609	10.574	1.92759e+09	1.92759e+09	4.43527e+08	7.35052e+07	1.32351e+09	1.69566e+09	1.28773e+09	9.31475e+08	1.92048e+09	1.67731e+09	8.90568e+08	8.3548e+08	5.77333e+08	2.86155e+08	2.04223e+08	1.75484e+08	1.06754e+08	9.87643e+07	1.03236e+08	8.75586e+07	7.47303e+07	7.6943e+07
M0024	(1S,4S,5R,10S,13S,17S,19S,20R)-10-hydroxy-4,5,9,9,13,19,20-heptamethyl-24-oxahexacyclo-tetracos-15-en-23-one	C30 H46 O3	454.345	8.994	2.64681e+09	1.90523e+09	2.04919e+09	1.45206e+09	1.73268e+09	2.63404e+09	1.69859e+09	1.65775e+09	2.60153e+09	2.64681e+09	1.66899e+09	1.9318e+09	2.60565e+09	1.29961e+09	1.71631e+09	1.49933e+09	1.22103e+09	1.14997e+09	1.49786e+09	1.31714e+09	1.35858e+09	1.29485e+09
M0025	5,7-dihydroxy-2-(4-hydroxy-3-methoxyphenyl)-3-{[3,4,5-trihydroxy-6-(hydroxymethyl)oxan-2-yl]oxy}-4H-chromen-4-one	C22 H22 O12	478.111	5.056	2.84963e+09	1.80769e+09	1.80612e+09	1.96446e+09	2.13186e+09	2.47674e+09	1.99657e+09	1.33374e+09	1.91413e+09	1.8132e+09	1.07808e+09	1.20839e+09	1.11465e+09	1.89985e+09	1.70974e+09	1.68837e+09	1.96722e+09	2.16001e+09	2.17021e+09	2.84963e+09	2.34432e+09	2.43351e+09
M0026	1-(1Z-octadecenyl)-2-(4Z,7Z,10Z,13Z,16Z,19Z-docosahexaenoyl)-sn-glycero-3-phosphoethanolamine	C45 H78 N O7 P	775.552	10.562	2.20567e+09	1.79379e+09	1.79889e+09	1.53942e+09	1.44681e+09	1.46036e+09	1.35896e+09	1.25574e+09	1.73844e+09	1.32929e+09	1.19015e+09	1.5938e+09	1.5936e+09	1.7093e+09	2.10926e+09	2.05553e+09	1.48428e+09	1.78861e+09	2.20567e+09	2.02438e+09	1.70909e+09	1.63811e+09
M0027	Meglutol	C6 H10 O5	162.053	1.059	2.10949e+09	1.73074e+09	1.58961e+09	1.75232e+09	1.48754e+09	1.54053e+09	1.51777e+09	1.77724e+09	1.71418e+09	1.75822e+09	1.92223e+09	2.07081e+09	2.10949e+09	1.4845e+09	1.75588e+09	1.42557e+09	1.55045e+09	1.56177e+09	1.72855e+09	1.73322e+09	1.82695e+09	1.77575e+09
M0028	1-piperideine-6-carboxylic acid	C6 H9 N O2	127.064	1.08	2.08378e+09	1.6676e+09	1.6567e+09	1.74888e+09	1.42163e+09	1.55548e+09	1.60276e+09	1.45012e+09	1.55321e+09	1.54946e+09	1.94151e+09	2.05498e+09	2.08378e+09	1.48793e+09	1.41333e+09	1.59726e+09	1.58264e+09	1.59126e+09	1.68803e+09	1.86991e+09	1.80553e+09	1.85621e+09
M0029	(2Z,4E)-2,4-Hexadienedial	C6 H6 O2	110.037	1.08	2.07788e+09	1.65161e+09	1.64417e+09	1.73636e+09	1.41432e+09	1.54823e+09	1.59777e+09	1.43505e+09	1.54278e+09	1.53234e+09	1.93917e+09	2.0503e+09	2.07788e+09	1.47432e+09	1.39982e+09	1.57736e+09	1.57251e+09	1.57828e+09	1.68042e+09	1.86415e+09	1.79734e+09	1.84471e+09
M0030	Oleanolic acid	C30 H48 O3	438.35	10.551	2.74495e+09	1.63928e+09	2.21562e+09	2.37265e+09	1.53288e+09	1.42769e+09	1.73146e+09	6.22667e+08	2.74495e+09	2.29045e+09	1.2838e+09	1.93426e+09	1.98664e+09	2.22791e+09	1.93824e+09	2.33751e+09	1.94268e+09	1.90697e+09	2.40855e+09	2.71187e+09	2.13604e+09	2.03382e+09
M0031	Bis(4-ethylbenzylidene)sorbitol	C24 H30 O6	414.204	7.943	8.33685e+09	1.50239e+09	4.44643e+09	4.61833e+09	1.98985e+09	5.09985e+09	1.63307e+09	3.15507e+09	4.87795e+09	4.0487e+09	4.94688e+09	8.33685e+09	6.41815e+09	3.16717e+09	5.4303e+09	3.23653e+09	4.81283e+09	7.7341e+09	4.90592e+09	3.97044e+09	3.5247e+09	3.85754e+09
M0032	13-hydroxy-2,6,6,10,11-pentamethyl-14-(4,5,6-trihydroxy-6-methylheptan-2-yl)tetracyclo-heptadec-14-en-5-one	C30 H50 O5	472.355	9.006	1.93197e+09	1.44914e+09	1.2778e+09	9.24269e+08	1.12872e+09	1.79045e+09	1.14366e+09	1.11084e+09	1.83002e+09	1.93197e+09	1.10717e+09	1.41725e+09	1.75369e+09	7.91383e+08	1.01514e+09	1.30183e+09	8.34798e+08	8.307e+08	9.95225e+08	1.00198e+09	1.01033e+09	8.37438e+08
M0033	glutaral	C5 H8 O2	100.053	1.092	1.42524e+09	1.30113e+09	1.24928e+09	1.348e+09	1.20521e+09	1.27443e+09	1.28498e+09	9.91756e+08	1.12929e+09	1.09621e+09	1.11033e+09	1.1552e+09	1.18903e+09	1.3745e+09	1.40528e+09	1.42524e+09	1.4075e+09	1.40169e+09	1.40751e+09	1.27294e+09	1.3792e+09	1.31465e+09
M0034	L-Glutamic acid	C5 H9 N O4	147.053	1.043	1.74011e+09	1.29558e+09	1.20428e+09	1.28009e+09	1.14997e+09	1.12879e+09	1.11855e+09	1.59241e+09	1.48246e+09	1.737e+09	1.62383e+09	1.36089e+09	1.74011e+09	1.14449e+09	1.15163e+09	1.18125e+09	1.1554e+09	1.10685e+09	1.13124e+09	1.3312e+09	1.27248e+09	1.25012e+09
M0035	dihydropyranone	C5 H6 O2	98.0373	1.072	1.57976e+09	1.2579e+09	1.25019e+09	1.3163e+09	1.4126e+09	1.57976e+09	1.49236e+09	9.43182e+08	1.03436e+09	1.03439e+09	1.08533e+09	1.15501e+09	1.10513e+09	1.11062e+09	1.10027e+09	1.16052e+09	1.45485e+09	1.50905e+09	1.44805e+09	1.26032e+09	1.25327e+09	1.2948e+09
M0036	Octadecyl (E)-p-coumarate	C27 H44 O3	416.329	10.69	2.25496e+09	1.05827e+09	1.55155e+09	1.75841e+09	1.03866e+09	1.22861e+09	1.45912e+09	1.57453e+09	9.85451e+08	1.66762e+09	1.77806e+09	1.18745e+09	1.35603e+09	1.6852e+09	1.69597e+09	1.25409e+09	1.82967e+09	1.42407e+09	1.4e+09	1.59643e+09	2.25496e+09	1.8379e+09
M0037	Cyprodenate	C13 H25 N O2	227.189	7.019	1.12333e+09	1.00601e+09	6.93598e+08	5.51026e+08	4.95362e+08	6.58364e+08	7.83e+08	7.05188e+08	7.3971e+08	8.23576e+08	8.36695e+08	1.12333e+09	9.66946e+08	6.26378e+08	4.65938e+08	5.79652e+08	5.36243e+08	5.20225e+08	5.10542e+08	5.67632e+08	5.2697e+08	5.14572e+08
M0038	(4-nitrophenyl){4-[3-(trifluoromethyl)pyridin-2-yl]piperazino}methanone	C17 H15 F3 N4 O3	380.109	4.018	1.04018e+09	8.8419e+08	6.31788e+08	9.01354e+08	8.39815e+08	8.98332e+08	6.96678e+08	6.89441e+08	6.18287e+08	8.63686e+08	4.96462e+08	7.73e+08	8.36405e+08	8.62632e+08	8.45687e+08	8.67548e+08	8.40204e+08	8.5526e+08	9.00139e+08	7.53391e+08	1.01813e+09	1.04018e+09
M0039	Adenosine	C10 H13 N5 O4	267.097	1.092	1.43683e+09	8.72287e+08	8.82356e+08	8.90543e+08	9.25205e+08	9.19991e+08	8.53466e+08	9.82753e+08	1.24378e+09	1.10026e+09	1.19119e+09	1.05106e+09	1.43683e+09	6.34399e+08	5.18487e+08	6.10895e+08	3.58631e+08	4.95882e+08	6.56831e+08	6.74919e+08	6.6347e+08	6.15017e+08
M0040	Citric acid	C6 H8 O7	192.026	1.091	1.58839e+09	8.4202e+08	9.0814e+08	1.02e+09	6.16572e+08	7.15095e+08	6.84693e+08	1.14808e+09	1.21316e+09	1.58839e+09	9.26596e+08	1.12849e+09	1.1589e+09	8.49104e+08	7.30145e+08	8.87111e+08	7.09199e+08	7.41923e+08	8.31652e+08	1.27567e+09	1.01592e+09	8.43485e+08
M0041	DL-Lactic Acid	C3 H6 O3	90.0321	1.07	9.20348e+09	8.20778e+08	3.87482e+09	7.66563e+09	5.68436e+08	8.30699e+09	8.86969e+09	7.55191e+08	8.95843e+08	8.6947e+09	9.20348e+09	9.19849e+09	6.49579e+09	3.1206e+09	7.11808e+09	3.54601e+09	7.47662e+09	7.37422e+09	8.18802e+09	6.3741e+08	6.48533e+09	7.34334e+09
M0042	5,7-dihydroxy-6-methoxy-2-(4-{[(2S,3R,4S,5S,6R)-3,4,5-trihydroxy-6-(hydroxymethyl)oxan-2-yl]oxy}phenyl)-4H-chromen-4-one	C22 H22 O11	462.116	5.155	1.22119e+09	8.14243e+08	8.30726e+08	8.79432e+08	8.2655e+08	9.54862e+08	9.10101e+08	7.06046e+08	8.72611e+08	8.95685e+08	7.19086e+08	8.47868e+08	8.87652e+08	7.50153e+08	6.74768e+08	7.71603e+08	6.65362e+08	7.00078e+08	7.41065e+08	1.22119e+09	1.06609e+09	1.01016e+09
M0043	1-hexadecanoyl-2-octadecanoyl-sn-glycero-3-phosphocholine	C42 H84 N O8 P	761.594	10.563	8.13156e+08	7.99068e+08	2.89015e+08	1.94352e+08	6.86032e+08	8.13156e+08	4.96588e+08	5.56784e+08	7.2706e+08	5.29563e+08	3.46942e+08	2.85131e+08	3.02254e+08	2.50039e+08	1.77355e+08	2.53622e+08	2.05761e+08	1.76943e+08	2.45824e+08	2.61266e+08	2.54854e+08	1.75989e+08
M0044	N-Desmethyltramadol	C15 H23 N O2	249.171	7.011	9.26885e+08	7.95228e+08	5.28855e+08	3.9846e+08	4.19213e+08	5.12515e+08	6.08155e+08	5.26914e+08	5.64749e+08	6.50208e+08	2.55916e+08	9.26885e+08	7.9225e+08	4.73943e+08	3.37574e+08	4.30231e+08	3.84542e+08	3.73421e+08	3.71833e+08	4.10497e+08	3.80734e+08	3.73265e+08
M0045	15-(5-hydroxy-6-methylhept-6-en-2-yl)-7,7,12,16-tetramethylpentacyclo-octadecan-6-ol	C30 H50 O2	424.371	11.319	1.23606e+09	7.93477e+08	9.31148e+08	9.31924e+08	7.82987e+08	9.13083e+08	8.57762e+08	6.67141e+08	1.17011e+09	9.93923e+08	7.1901e+08	7.90317e+08	9.6025e+08	8.94786e+08	7.76696e+08	9.14978e+08	7.52839e+08	8.02421e+08	8.98662e+08	1.23606e+09	9.85064e+08	1.00915e+09
M0046	1-(1Z-octadecenyl)-2-(8Z,11Z,14Z-icosatrienoyl)-sn-glycero-3-phosphoethanolamine	C43 H80 N O7 P	753.566	10.532	1.21048e+09	7.80819e+08	9.18e+08	9.82893e+08	8.80578e+08	8.81277e+08	7.46003e+08	6.35201e+08	8.31966e+08	9.47298e+08	7.83684e+08	7.15228e+08	7.8522e+08	8.38739e+08	9.94123e+08	1.09626e+09	8.28619e+08	1.02916e+09	8.36057e+08	1.21048e+09	9.78183e+08	8.56204e+08
M0047	N-Glycosyl-L-asparagine	C10 H18 N2 O8	294.106	1.035	1.47954e+09	7.29883e+08	6.76088e+08	7.08179e+08	6.60122e+08	5.69731e+08	5.93465e+08	1.42583e+09	1.27559e+09	1.47954e+09	1.12479e+09	4.72212e+08	9.61021e+08	7.6021e+08	8.57769e+08	7.80758e+08	7.43513e+08	7.70944e+08	7.06193e+08	4.49801e+08	4.63048e+08	4.32672e+08
M0048	3'-C-Glucosylisoliquiritigenin	C21 H22 O9	418.126	4.955	1.77878e+09	7.2426e+08	7.55396e+08	8.0146e+08	4.01443e+08	4.80266e+08	5.04436e+08	4.98187e+08	7.49988e+08	5.0961e+08	3.65926e+08	4.54168e+08	3.48527e+08	7.67818e+08	1.3003e+09	8.79753e+08	1.35966e+09	8.77046e+08	7.57466e+08	1.07934e+09	1.28275e+09	1.77878e+09
M0049	5-Hydroxymethyl-2-furaldehyde	C6 H6 O3	126.032	1.064	9.70114e+08	7.08394e+08	8.51372e+08	7.18277e+08	6.19082e+08	6.32959e+08	6.26549e+08	7.37479e+08	6.80961e+08	8.69249e+08	8.94532e+08	9.70114e+08	7.6077e+08	5.90101e+08	6.13885e+08	6.12404e+08	7.58624e+08	6.88513e+08	8.22754e+08	6.82062e+08	7.55462e+08	7.41146e+08
M0050	3-{[(2E)-3-(3,4-Dihydroxyphenyl)-2-propenoyl]oxy}-2-hydroxylup-20(29)-en-28-oic acid	C39 H54 O7	634.387	8.832	8.84676e+08	7.07712e+08	6.53583e+08	4.57166e+08	8.84676e+08	8.59919e+08	8.27297e+08	4.27105e+08	7.61967e+08	5.16535e+08	4.40176e+08	4.13822e+08	4.32626e+08	6.51417e+08	5.69082e+08	6.69652e+08	5.24995e+08	4.42425e+08	5.31966e+08	8.65244e+08	7.30927e+08	7.01528e+08
M0051	Fomepizole	C4 H6 N2	82.0534	0.09	1.38534e+09	7.04746e+08	8.98236e+08	6.12934e+08	5.19025e+08	4.59591e+08	8.09755e+08	5.86259e+08	6.94722e+08	5.85406e+08	5.71552e+08	1.12994e+09	1.31139e+09	1.38534e+09	7.95622e+08	6.78352e+08	1.05158e+09	6.59089e+08	4.66222e+08	6.15255e+08	8.81022e+08	6.17769e+08
M0052	Arbutin	C12 H16 O7	272.09	1.419	9.81587e+08	7.02564e+08	5.75171e+08	5.51257e+08	4.3202e+08	5.96344e+08	5.50699e+08	4.15994e+08	6.06777e+08	5.07867e+08	4.33494e+08	4.17313e+08	3.90634e+08	7.25269e+08	4.85223e+08	6.94177e+08	4.95746e+08	4.62694e+08	6.54542e+08	5.67841e+08	9.81587e+08	6.72335e+08
M0053	AL 8810 Methyl ester	C25 H33 F O4	438.223	5.208	9.47217e+08	6.76627e+08	6.06393e+08	6.44104e+08	6.3496e+08	7.51134e+08	6.77258e+08	5.58216e+08	6.66391e+08	6.66015e+08	8.10995e+08	7.63883e+08	9.47217e+08	3.31643e+08	4.22276e+08	4.42703e+08	4.48227e+08	4.55415e+08	4.27221e+08	5.88942e+08	6.0127e+08	5.41922e+08
M0054	5,7-Dihydroxy-2-(4-hydroxy-3-methoxyphenyl)-4-oxo-4H-chromen-3-yl 6-O-(6-deoxy-α-L-mannopyranosyl)hexopyranoside	C28 H32 O16	624.169	4.895	9.33558e+08	6.73959e+08	6.89239e+08	6.93528e+08	7.81887e+08	8.97052e+08	8.39504e+08	4.72146e+08	6.71768e+08	6.60895e+08	3.71833e+08	4.77203e+08	4.22856e+08	6.02107e+08	6.35476e+08	6.38023e+08	7.22478e+08	6.79046e+08	7.00136e+08	9.33558e+08	8.83579e+08	8.62858e+08
M0055	Betulin	C30 H50 O2	442.381	11.332	1.0434e+09	6.56036e+08	7.53051e+08	7.68259e+08	6.2582e+08	7.53108e+08	7.07529e+08	5.38194e+08	9.98122e+08	8.09756e+08	6.08032e+08	7.32382e+08	8.27296e+08	7.2997e+08	6.19402e+08	7.39882e+08	6.04636e+08	6.37505e+08	7.36056e+08	1.0434e+09	8.26736e+08	8.30298e+08
M0056	1,2-dioleoyl-sn-glycero-3-phospho-N,N-dimethylethanolamine	C43 H82 N O8 P	771.575	10.55	8.57484e+08	6.46e+08	6.24378e+08	6.33154e+08	6.03926e+08	5.33349e+08	4.58078e+08	5.21732e+08	5.87893e+08	6.38754e+08	5.13911e+08	4.75274e+08	5.67591e+08	5.60053e+08	7.41278e+08	7.20655e+08	5.48798e+08	6.13236e+08	8.18105e+08	8.57484e+08	6.93678e+08	6.04467e+08
M0057	N-[2-Pyrrolidin-1-yl-5-(trifluoromethyl)phenyl]-2,3-dihydro-1-benzofuran-5-carboxamide	C20 H19 F3 N2 O2	398.119	1.173	7.28132e+08	6.36731e+08	6.19692e+08	5.19361e+08	5.99303e+08	7.28132e+08	6.63595e+08	5.10512e+08	6.62915e+08	5.15547e+08	5.20243e+08	5.29304e+08	5.10495e+08	4.93319e+08	5.0919e+08	4.77838e+08	4.24115e+08	5.5543e+08	4.81008e+08	6.00831e+08	5.186e+08	5.47079e+08
M0058	L-Aspartic acid	C4 H7 N O4	133.038	1.039	7.40487e+08	6.27322e+08	6.15832e+08	6.16711e+08	5.63831e+08	5.07179e+08	5.13219e+08	5.05544e+08	4.61678e+08	5.47548e+08	5.57804e+08	6.19237e+08	5.70628e+08	6.87995e+08	6.14169e+08	6.99926e+08	5.86501e+08	6.01137e+08	6.5662e+08	7.40487e+08	6.83628e+08	6.8055e+08
M0059	(3β,5ξ,9ξ)-3,6,19-Trihydroxyurs-12-en-28-oic acid	C30 H48 O5	488.35	7.904	2.21103e+09	6.24267e+08	9.42797e+08	1.07086e+09	2.50651e+08	4.77426e+08	3.40032e+08	6.68241e+08	8.56293e+08	8.17672e+08	1.798e+09	2.21103e+09	1.88593e+09	6.50134e+08	6.08466e+08	6.22211e+08	4.98408e+08	5.5925e+08	6.0289e+08	6.75165e+08	6.2478e+08	5.81334e+08
M0060	2-(benzylamino)-6-methyl-5-(2-methyl-1,3-thiazol-4-yl)nicotinonitrile	C18 H16 N4 S	320.109	1.157	7.8468e+08	6.12039e+08	6.00826e+08	6.24705e+08	7.54914e+08	7.8468e+08	7.03112e+08	6.98764e+08	7.16841e+08	7.38086e+08	5.51284e+08	6.04299e+08	6.13899e+08	5.26162e+08	5.2584e+08	5.04563e+08	4.85706e+08	5.21248e+08	5.2583e+08	6.56605e+08	6.88304e+08	6.99079e+08
M0061	3-(2-methylthioethyl)malic acid	C7 H12 O5 S	208.041	1.25	6.59426e+08	5.88863e+08	5.74278e+08	5.72622e+08	5.72647e+08	6.13944e+08	6.44111e+08	5.58408e+08	5.5573e+08	5.55875e+08	6.59426e+08	2.83546e+08	6.58765e+08	6.00834e+08	6.07286e+08	5.67705e+08	6.09284e+08	5.47313e+08	5.88115e+08	4.83834e+08	4.65164e+08	5.31913e+08
M0062	FF-MAS	C29 H46 O	410.355	10.576	9.6653e+08	5.78931e+08	7.88053e+08	8.19294e+08	5.73242e+08	6.97774e+08	5.93142e+08	6.20548e+08	9.13816e+08	8.01105e+08	4.59854e+08	6.72819e+08	7.90924e+08	7.98186e+08	7.32963e+08	8.0559e+08	6.79675e+08	6.78298e+08	9.02078e+08	9.6653e+08	7.7993e+08	7.50348e+08
M0063	D-Gluconic acid	C6 H12 O7	196.058	1.04	1.54132e+09	5.77171e+08	5.99193e+08	6.03899e+08	4.0255e+08	4.16535e+08	3.75313e+08	4.89842e+08	4.75031e+08	5.96656e+08	1.08032e+09	1.54132e+09	1.26836e+09	5.39854e+08	4.95809e+08	5.34115e+08	5.28428e+08	4.93481e+08	5.15187e+08	4.98424e+08	4.71939e+08	4.96419e+08
M0064	1-stearoyl-2-oleoyl-sn-glycero-3-phosphoethanolamine zwitterion	C41 H80 N O8 P	745.562	10.557	5.70292e+08	5.70292e+08	6.96867e+07	3.14027e+07	2.45352e+08	2.046e+08	1.39478e+08	1.69661e+08	1.97307e+08	1.42629e+08	9.32992e+07	9.58742e+07	1.02323e+08	4.63915e+07	3.87776e+07	3.04755e+07	2.85959e+07	2.6349e+07	3.59239e+07	3.81168e+07	2.51777e+07	3.14458e+07
M0065	Glucoheptonic Acid	C7 H14 O8	226.068	1.019	7.47229e+08	5.51949e+08	5.6419e+08	5.69796e+08	4.7456e+08	5.20195e+08	5.08077e+08	5.86666e+08	5.38947e+08	5.78865e+08	6.20905e+08	7.47229e+08	7.36242e+08	4.59097e+08	5.64014e+08	5.92033e+08	5.34151e+08	5.17711e+08	5.78938e+08	5.68199e+08	5.47675e+08	6.08667e+08
M0066	N-[(1R,9S)-6-Oxo-11-(2-pyrimidinyl)-7,11-diazatricyclo[7.3.1.02,7]trideca-2,4-dien-5-yl]isonicotinamide	C21 H20 N6 O2	370.161	4.667	8.23461e+08	5.51247e+08	5.86168e+08	5.88974e+08	5.97077e+08	6.7047e+08	6.79179e+08	4.4594e+08	5.54203e+08	5.62994e+08	3.29789e+08	3.43684e+08	3.51523e+08	5.26257e+08	4.85528e+08	5.39257e+08	4.88496e+08	5.05959e+08	6.02843e+08	8.23461e+08	7.94201e+08	8.02585e+08
M0067	2-Hydroxy-N-(2-hydroxyethyl)propionamide	C5 H11 N O3	133.074	1.072	9.05224e+08	5.50423e+08	5.36178e+08	5.40724e+08	7.83331e+08	9.05224e+08	8.65578e+08	3.0579e+08	3.4626e+08	3.10212e+08	2.50892e+08	2.8724e+08	2.2113e+08	4.90148e+08	4.94584e+08	4.87027e+08	7.56177e+08	7.33592e+08	7.35621e+08	4.5785e+08	4.67156e+08	5.01492e+08
M0068	Apigetrin	C21 H20 O10	432.106	5.08	6.41966e+08	5.5034e+08	5.55022e+08	5.61207e+08	5.43053e+08	6.09023e+08	5.46355e+08	4.04422e+08	5.32181e+08	5.49085e+08	4.9956e+08	6.11301e+08	6.40362e+08	4.96992e+08	4.62557e+08	5.22997e+08	4.9021e+08	5.23917e+08	5.31491e+08	6.41966e+08	6.20412e+08	6.15228e+08
M0069	Vindoline	C25 H32 N2 O6	456.234	4.922	9.30847e+08	5.40139e+08	5.55527e+08	5.56691e+08	5.05171e+08	5.63815e+08	5.57919e+08	5.25856e+08	6.09008e+08	5.75483e+08	7.88351e+08	8.92972e+08	9.30847e+08	3.83073e+08	3.67017e+08	3.91177e+08	3.95353e+08	3.70697e+08	3.54658e+08	5.13389e+08	5.62118e+08	5.48619e+08
M0070	Bevenopran	C20 H26 N4 O4	386.194	4.377	6.20322e+08	5.32532e+08	5.3618e+08	5.45007e+08	4.97197e+08	4.43417e+08	5.28022e+08	4.37559e+08	5.26175e+08	4.55854e+08	6.0994e+08	6.20322e+08	6.04653e+08	4.58817e+08	3.66533e+08	4.85073e+08	4.29599e+08	4.39957e+08	4.7715e+08	4.87757e+08	5.70278e+08	4.866e+08
M0071	3-hydroxy-8-methoxy-3-methyl-1,2,3,4,7,12-hexahydrotetraphene-1,7,12-trione	C20 H16 O5	318.094	1.166	7.7638e+08	5.26357e+08	6.36052e+08	5.47964e+08	5.29427e+08	6.22658e+08	6.65318e+08	4.65484e+08	5.99983e+08	5.28968e+08	5.36736e+08	5.18975e+08	4.87924e+08	4.88299e+08	4.98284e+08	3.82785e+08	4.28464e+08	4.8474e+08	5.06925e+08	7.7638e+08	7.10825e+08	6.55146e+08
M0072	5-hydroxy-2-(4-hydroxyphenyl)-8,8-dimethyl-4H,8H-pyrano[3,2-g]chromen-4-one	C20 H16 O5	336.103	1.14	7.58712e+08	5.20134e+08	4.83359e+08	6.464e+08	5.64879e+08	6.76447e+08	5.88715e+08	5.30945e+08	6.75422e+08	5.20765e+08	5.25165e+08	6.91347e+08	7.58712e+08	4.2977e+08	4.381e+08	4.11595e+08	3.53136e+08	4.39144e+08	4.48328e+08	4.85755e+08	5.93944e+08	5.51049e+08
M0073	N-[(15Z)-tetracosenoyl]sphing-4-enine-1-phosphocholine	C47 H93 N2 O6 P	812.677	10.56	6.49024e+08	5.07032e+08	4.99044e+08	4.62315e+07	4.53533e+08	5.54788e+08	5.04657e+08	5.87609e+08	6.49024e+08	5.59621e+08	3.4266e+08	4.25317e+08	4.76169e+08	4.20353e+08	3.00374e+08	2.49852e+08	1.71251e+08	1.22039e+08	9.70543e+07	7.89565e+07	5.35643e+07	4.1384e+07
M0074	L-Isoleucine	C6 H13 N O2	131.095	1.158	7.73872e+08	5.0211e+08	4.52361e+08	5.55186e+08	7.73872e+08	6.01705e+08	6.05323e+08	4.05164e+08	4.20931e+08	4.29934e+08	2.18594e+08	3.24618e+08	3.12599e+08	5.84702e+08	6.52428e+08	7.02617e+08	6.20859e+08	6.58205e+08	6.55153e+08	3.01763e+08	3.00414e+08	3.31217e+08
M0075	D-(+)-Pyroglutamic Acid	C5 H7 N O3	129.043	1.044	8.06231e+08	5.00243e+08	4.50683e+08	4.98581e+08	4.62317e+08	4.19073e+08	4.26972e+08	7.58207e+08	6.86e+08	8.06231e+08	6.51422e+08	4.5353e+08	6.2018e+08	4.08025e+08	4.23024e+08	4.1813e+08	4.3694e+08	4.40331e+08	4.12223e+08	4.75562e+08	4.29781e+08	4.33632e+08
M0076	Heroin-d3	C21 H20 [2]H3 N O5	372.176	4.091	8.24739e+08	4.82627e+08	4.59302e+08	4.78532e+08	3.83463e+08	4.54644e+08	4.40015e+08	4.30014e+08	5.81725e+08	5.69223e+08	4.018e+08	4.55605e+08	3.64049e+08	4.59643e+08	5.32013e+08	5.17606e+08	3.94555e+08	4.45135e+08	5.04666e+08	8.24739e+08	6.62291e+08	5.39477e+08
M0077	13-hydroxy-alpha-tocopherol	C29 H50 O3	446.376	10.623	8.13918e+08	4.79393e+08	2.923e+08	5.00161e+08	4.49276e+08	5.79014e+08	6.39216e+08	6.62548e+08	4.09687e+08	6.22905e+08	6.08487e+08	2.60322e+08	2.95503e+08	5.73162e+08	8.13918e+08	5.50002e+08	7.1106e+08	3.93702e+08	5.47375e+08	6.56676e+08	6.3205e+08	5.01581e+08
M0078	4-hydroxy-3-(3-methylbut-2-en-1-yl)benzoic acid	C12 H14 O3	206.094	5.058	5.591e+08	4.7124e+08	4.62058e+08	4.48084e+08	5.07419e+08	4.88687e+08	4.79664e+08	4.52575e+08	5.43829e+08	5.14382e+08	4.32523e+08	4.54551e+08	4.47369e+08	4.30641e+08	3.59652e+08	4.21933e+08	3.67942e+08	3.74013e+08	4.1847e+08	5.591e+08	5.05243e+08	5.06101e+08
M0079	6-methyl-1-(2-methylphenyl)-3-propylfuro[3,2-d]pyrimidine-2,4(1H,3H)-dione	C17 H18 N2 O3	336.082	4.003	8.74851e+08	4.68563e+08	3.62138e+08	3.71381e+08	4.75101e+08	5.17683e+08	4.67295e+08	2.78381e+08	2.75461e+08	3.69397e+08	6.3842e+07	7.6739e+07	7.23884e+07	5.79315e+08	4.75454e+08	6.20421e+08	5.87973e+08	4.34766e+08	4.71302e+08	6.41279e+08	8.14943e+08	8.74851e+08
M0080	6-Oxo-pipecolinic acid	C6 H9 N O3	143.058	1.039	5.03372e+08	4.4495e+08	4.23906e+08	4.03067e+08	3.89973e+08	4.12571e+08	4.23807e+08	4.18409e+08	4.35294e+08	4.34719e+08	5.01934e+08	5.03372e+08	4.74118e+08	3.88981e+08	3.83023e+08	4.11567e+08	4.57447e+08	3.96081e+08	3.73727e+08	3.94987e+08	3.98643e+08	3.84208e+08
M0081	3-amino-2,3-dideoxy-scyllo-inosose	C6 H11 N O4	161.069	1.034	5.07119e+08	4.44287e+08	4.28928e+08	4.13168e+08	4.00825e+08	4.25626e+08	4.35462e+08	4.23806e+08	4.53187e+08	4.49559e+08	5.07119e+08	4.96864e+08	4.75524e+08	3.97296e+08	3.92618e+08	4.16077e+08	4.68299e+08	4.08731e+08	3.79455e+08	3.941e+08	4.0258e+08	3.88489e+08
M0082	1-octadecanoyl-2-[(8Z,11Z,14Z)-eicosatrienoyl]-sn-glycero-3-phosphocholine	C46 H86 N O8 P	811.609	10.37	4.40817e+08	4.40817e+08	1.94462e+07	1.16144e+07	3.61638e+08	1.94055e+08	1.0188e+08	4.7919e+07	4.28567e+07	1.75659e+07	1.24084e+07	7.20915e+06	1.82872e+07	2.09263e+07	3.02874e+07	2.41281e+07	1.43491e+07	9.25091e+06	1.24503e+07	1.17269e+07	9.96663e+06	9.88587e+06
M0083	5,2'-Dihydroxy-7,8,6'-trimethoxyflavone 2'-glucuronide	C24 H24 O13	520.121	5.21	6.89516e+08	4.35235e+08	4.95664e+08	4.99332e+08	5.11159e+08	6.03818e+08	5.42989e+08	3.27215e+08	4.77001e+08	4.50235e+08	2.31949e+08	3.25154e+08	2.71857e+08	4.58241e+08	4.70411e+08	4.63875e+08	5.0584e+08	5.14361e+08	5.12048e+08	6.89516e+08	6.18686e+08	6.15654e+08
M0084	stylisterol C	C28 H46 O3	430.345	11.921	7.70185e+08	4.23435e+08	5.14259e+08	5.28273e+08	4.1318e+08	3.43952e+08	3.97692e+08	3.92824e+08	1.72696e+08	5.50295e+08	5.27382e+08	3.76498e+08	4.48269e+08	5.68948e+08	6.84895e+08	5.86728e+08	7.70185e+08	6.23067e+08	6.46988e+08	6.5837e+08	7.29408e+08	6.08417e+08
M0085	5,6-dihydroxythymidine	C10 H16 N2 O7	276.096	1.039	8.48262e+08	4.13685e+08	3.79078e+08	3.97662e+08	3.68209e+08	3.13294e+08	3.31576e+08	8.13355e+08	7.37638e+08	8.48262e+08	6.30715e+08	2.6519e+08	5.25909e+08	4.00291e+08	4.38867e+08	4.08291e+08	4.0651e+08	4.20858e+08	3.77808e+08	2.71715e+08	2.76884e+08	2.56892e+08
M0086	(1r,3R,4s,5S)-4-{[(2E)-3-(3,4-dihydroxyphenyl)prop-2-enoyl]oxy}-1,3,5-trihydroxycyclohexane-1-carboxylic acid	C16 H18 O9	354.095	4.047	1.06008e+09	3.9434e+08	2.91124e+08	3.90512e+08	1.54937e+08	1.77757e+08	1.78722e+08	1.16997e+08	1.81413e+08	1.49179e+08	3.4872e+08	5.08947e+08	2.64802e+08	1.64974e+08	6.60668e+08	2.28177e+08	1.06008e+09	4.67142e+08	2.12616e+08	3.23672e+08	6.49095e+08	8.34386e+08
M0087	5-(1,3-diphenyl-1H-pyrazol-4-yl)-7-(4-methylphenyl)-5H-[1,3]thiazolo[3,2-a]pyrimidin-3(2H)-one	C28 H22 N4 O S	462.151	4.007	4.62243e+08	3.87691e+08	3.66563e+08	3.80848e+08	3.65369e+08	3.90392e+08	3.77465e+08	3.54762e+08	3.81824e+08	4.39937e+08	2.07565e+08	2.89703e+08	2.92869e+08	3.9127e+08	3.66219e+08	3.45273e+08	3.54111e+08	3.81748e+08	3.9392e+08	4.62243e+08	4.54796e+08	4.25901e+08
M0088	2-{2-[(2Z)-pent-2-en-1-yl]-3-{[3,4,5-trihydroxy-6-(hydroxymethyl)oxan-2-yl]oxy}cyclopentyl}acetic acid	C18 H30 O8	396.176	5.213	7.00461e+08	3.82255e+08	4.59943e+08	4.81588e+08	5.29039e+08	5.59756e+08	5.55822e+08	2.81442e+08	3.49696e+08	3.4611e+08	1.14488e+08	1.28915e+08	1.22327e+08	4.14686e+08	4.01246e+08	4.13826e+08	4.42283e+08	3.93044e+08	5.31438e+08	7.00461e+08	6.36242e+08	6.27975e+08
M0089	acrovestone	C32 H42 O8	554.291	10.374	4.37082e+08	3.76401e+08	3.20312e+08	3.36944e+08	3.35651e+08	3.54352e+08	1.16509e+08	3.21246e+08	4.37082e+08	3.9638e+08	9.45128e+07	2.77564e+08	3.20542e+08	3.37291e+08	3.07215e+08	3.7149e+08	2.96896e+08	3.21617e+08	2.83945e+08	2.83217e+08	3.41934e+08	1.34569e+08
M0090	2-[(2S,3R,4S,5R)-3,4-Dihydroxy-5-{[(isopropylcarbamoyl)amino]methyl}tetrahydro-2-furanyl]-N-(3-pyridinylmethyl)acetamide	C17 H26 N4 O5	388.171	4.543	5.5233e+08	3.75982e+08	3.88213e+08	4.14028e+08	3.73785e+08	4.32938e+08	4.08413e+08	3.02163e+08	3.48153e+08	3.46164e+08	3.59547e+08	3.74352e+08	4.2954e+08	3.30779e+08	3.15822e+08	3.43601e+08	3.26345e+08	3.35577e+08	3.63517e+08	5.5233e+08	5.05179e+08	5.18322e+08
M0091	D-Glucono-delta-lactone	C6 H10 O6	178.047	1.074	4.98344e+08	3.63151e+08	3.93338e+08	4.31008e+08	3.65916e+08	3.50849e+08	4.10431e+08	3.33022e+08	3.67602e+08	3.87701e+08	4.15503e+08	4.25402e+08	4.98344e+08	3.68487e+08	3.98301e+08	3.73892e+08	4.33975e+08	4.20587e+08	4.0308e+08	3.94497e+08	4.23979e+08	4.11358e+08
M0092	Hexadecanamide	C16 H33 N O	255.256	11.478	5.28527e+08	3.55268e+08	4.21735e+08	4.58222e+08	3.56189e+08	3.80676e+08	3.61956e+08	3.31879e+08	5.28527e+08	4.6371e+08	3.76105e+08	4.19069e+08	4.10933e+08	4.1627e+08	4.17628e+08	4.17065e+08	4.04811e+08	3.96441e+08	4.53684e+08	4.07425e+08	3.91851e+08	3.93225e+08
M0093	N-(5-{5-[(2S)-1-(1-Acetyl-4-piperidinyl)-2-pyrrolidinyl]-1,2,4-oxadiazol-3-yl}-2-pyridinyl)-4-methoxybenzamide	C26 H30 N6 O4	472.229	4.707	9.79922e+08	3.53041e+08	4.40102e+08	4.74529e+08	2.31242e+08	2.86603e+08	2.25652e+08	4.60425e+08	5.59081e+08	5.49387e+08	5.89393e+08	9.79922e+08	6.89949e+08	1.71587e+08	1.6966e+08	1.62591e+08	1.74443e+08	1.43588e+08	1.6167e+08	8.89884e+07	3.00922e+08	3.68915e+08
M0094	Phloroacetophenone	C8 H8 O4	168.042	4.547	3.64754e+08	3.47804e+08	3.31692e+08	3.15245e+08	3.02561e+08	2.8759e+08	2.82147e+08	3.01074e+08	3.42995e+08	3.59164e+08	2.76174e+08	2.6086e+08	3.18836e+08	3.64276e+08	3.35913e+08	3.64754e+08	2.52227e+08	2.72053e+08	3.20817e+08	3.183e+08	3.33642e+08	3.30572e+08
M0095	3-{13-Hydroxy-13-[5'-(1-hydroxyundecyl)octahydro-2,2'-bifuran-5-yl]tridecyl}-5-methyl-2(5H)-furanone	C37 H66 O6	606.486	11.484	8.64799e+08	3.46377e+08	5.52712e+08	6.06375e+08	4.21612e+08	3.083e+08	2.90581e+08	2.94619e+08	3.32314e+08	4.76388e+08	4.84813e+08	4.55228e+08	5.02893e+08	4.63596e+08	5.3693e+08	3.0805e+08	4.68796e+08	1.74151e+08	2.60449e+08	3.55631e+08	8.64799e+08	8.17674e+08
M0096	Allyl 2-(1H-benzimidazol-2-yl)-2-cyano-N-phenylethanimidothioate	C19 H16 N4 S	332.109	1.212	3.65834e+08	3.46009e+08	2.73747e+08	2.58531e+08	3.62681e+08	3.44487e+08	3.39165e+08	2.45203e+08	2.95568e+08	3.03707e+08	2.45552e+08	2.50539e+08	3.07939e+08	2.28481e+08	2.49293e+08	2.95255e+08	2.62314e+08	2.67115e+08	2.58643e+08	3.51921e+08	3.65834e+08	2.98118e+08
M0097	5-(6-hydroxy-6-methyloctyl)-2,5-dihydrofuran-2-one	C13 H22 O3	208.147	10.853	8.77151e+08	3.43845e+08	3.6835e+08	4.19428e+08	4.2108e+08	2.59838e+08	3.59271e+08	2.76484e+08	3.55917e+08	2.4795e+08	8.77151e+08	3.1714e+08	2.25908e+08	2.71301e+08	3.53868e+08	3.75466e+08	2.63298e+08	1.9099e+08	2.2004e+08	4.89225e+08	5.23102e+08	3.08485e+08
M0098	3-Methoxy-4-hydroxyphenylglycol glucuronide	C15 H20 O10	360.106	4.012	5.91847e+08	3.4077e+08	2.5998e+08	3.90812e+08	3.13299e+08	4.07709e+08	3.06311e+08	2.12209e+08	2.13833e+08	2.69628e+08	4.4813e+07	5.07564e+07	5.45654e+07	4.06339e+08	4.13681e+08	3.42161e+08	3.95099e+08	3.72433e+08	4.04302e+08	4.70986e+08	5.1838e+08	5.91847e+08
M0099	1,6-dihydroxycyclohexa-2,4-dienecarboxylic acid	C7 H8 O4	156.043	1.097	3.73202e+08	3.39333e+08	3.35707e+08	3.5226e+08	3.51828e+08	3.41925e+08	3.37526e+08	2.91966e+08	3.63423e+08	3.55571e+08	3.23631e+08	3.47741e+08	3.50141e+08	3.28158e+08	2.99363e+08	3.37914e+08	3.02427e+08	3.13734e+08	3.23641e+08	3.73202e+08	3.40338e+08	3.0521e+08
M0100	(3aR,4S,6R,11aR)-6,9-Dihydroxy-6,10-dimethyl-3-methylene-2,7-dioxo-2,3,3a,4,5,6,7,8,9,11a-decahydrocyclodeca[b]furan-4-yl methacrylate	C19 H24 O7	386.128	0.98	5.62205e+08	3.36469e+08	3.07808e+08	2.49357e+08	3.94457e+08	3.06946e+08	3.46377e+08	3.58092e+08	4.03261e+08	3.49136e+08	5.31817e+08	5.62205e+08	5.61832e+08	2.107e+08	1.75355e+08	2.24229e+08	1.74242e+08	2.33301e+08	1.73237e+08	3.22051e+08	2.53841e+08	2.42237e+08
M0101	5-hydroxy-2-(3-hydroxy-4-methoxyphenyl)-7-{[(2S,3R,4S,5S,6R)-3,4,5-trihydroxy-6-({[(2R,3R,4R,5R,6S)-3,4,5-trihydroxy-6-methyloxan-2-yl]oxy}methyl)oxan-2-yl]oxy}-4H-chromen-4-one	C28 H32 O15	608.174	4.958	4.30958e+08	3.35687e+08	3.36835e+08	3.3966e+08	3.20611e+08	3.70334e+08	3.5271e+08	2.89597e+08	3.97859e+08	3.9952e+08	2.91862e+08	3.12804e+08	3.63531e+08	2.87255e+08	2.79545e+08	2.90963e+08	2.73475e+08	2.57728e+08	3.05035e+08	4.30958e+08	3.69096e+08	3.79749e+08
M0102	CAPTOPRIL-L-CYSTEINE	C12 H20 N2 O5 S2	336.082	1.085	4.41195e+08	3.32566e+08	3.48344e+08	3.43015e+08	4.41195e+08	4.23813e+08	4.38046e+08	3.43396e+08	4.19991e+08	3.84218e+08	2.45486e+08	2.42653e+08	2.3555e+08	3.17147e+08	2.81315e+08	3.26077e+08	2.9817e+08	2.8257e+08	3.24881e+08	3.66604e+08	3.51318e+08	2.84205e+08
M0103	Aceanthrenequinone	C16 H8 O2	232.056	1.153	7.55034e+08	3.30469e+08	3.47846e+08	3.34389e+08	2.85319e+08	2.82279e+08	3.06879e+08	3.20495e+08	3.34609e+08	3.43706e+08	6.67217e+08	5.1371e+08	7.55034e+08	2.58379e+08	2.68961e+08	2.56852e+08	2.6243e+08	2.76081e+08	3.08191e+08	2.77951e+08	3.03031e+08	3.0882e+08
M0104	JWH-198	C26 H26 N2 O3	414.187	4.422	5.55104e+08	3.298e+08	3.39631e+08	3.4552e+08	4.03938e+08	3.83275e+08	4.23101e+08	2.82575e+08	3.59534e+08	3.28662e+08	3.40809e+08	3.24737e+08	3.75464e+08	2.77479e+08	2.2835e+08	2.57644e+08	2.74204e+08	2.69661e+08	2.89051e+08	5.55104e+08	3.62242e+08	5.13583e+08
M0105	Maltol	C6 H6 O3	126.032	1.338	9.00237e+08	3.29537e+08	6.38874e+08	4.23504e+08	1.6023e+08	2.54801e+08	2.46379e+08	1.35354e+08	2.90218e+08	2.42542e+08	4.28034e+08	1.89922e+08	2.48371e+08	9.00237e+08	6.0911e+08	4.92935e+08	6.50479e+08	3.8265e+08	4.80191e+08	1.63922e+08	4.22043e+08	4.7227e+08
M0106	(3R,4R)-3-{[4-(2-Amino-2-oxoethoxy)benzoyl]amino}-4-hydroxy-N-isopropyl-1-azepanecarboxamide	C19 H28 N4 O5	414.187	4.847	5.14622e+08	3.26531e+08	3.39602e+08	3.20258e+08	3.84596e+08	4.47681e+08	4.43438e+08	2.08264e+08	2.90537e+08	2.80745e+08	2.2436e+08	2.57614e+08	2.57717e+08	2.77974e+08	2.38433e+08	2.8015e+08	2.90345e+08	2.9293e+08	3.27908e+08	5.14622e+08	4.41575e+08	4.62891e+08
M0107	Methyl 2-O-beta-L-arabinofuranosyl-beta-L-arabinofuranoside	C11 H20 O9	296.111	1.084	4.34743e+08	3.26445e+08	2.83681e+08	3.08404e+08	2.79011e+08	3.10678e+08	2.57561e+08	2.65218e+08	2.6942e+08	3.34248e+08	3.41519e+08	3.8644e+08	4.34743e+08	2.43376e+08	2.73069e+08	2.55068e+08	2.58467e+08	2.81781e+08	3.13099e+08	3.47489e+08	3.87082e+08	3.4173e+08
M0108	Hept-2-ulose	C7 H14 O7	210.073	1.08	5.13588e+08	3.20448e+08	2.98297e+08	3.65759e+08	2.76769e+08	3.16623e+08	2.67018e+08	3.29225e+08	3.19162e+08	3.10346e+08	4.42444e+08	4.44197e+08	5.13588e+08	2.66424e+08	2.85985e+08	2.95588e+08	3.18221e+08	3.0485e+08	3.59359e+08	3.01777e+08	2.99472e+08	3.3722e+08
M0109	Isorhamnetin	C16 H12 O7	316.058	5.053	4.39233e+08	3.18271e+08	3.31063e+08	3.27124e+08	3.38218e+08	4.28058e+08	3.83126e+08	2.12437e+08	3.15002e+08	3.09931e+08	1.76143e+08	1.87285e+08	2.10177e+08	2.87167e+08	2.99806e+08	3.03162e+08	2.80773e+08	3.51005e+08	3.3654e+08	3.97943e+08	4.33018e+08	4.39233e+08
M0110	(1R,2R,5S,8R,10R,14R)-20-hydroxy-1,2,14,18,18-pentamethyl-17-oxo-8-(prop-1-en-2-yl)pentacyclo-henicosane-5-carboxylic acid	C30 H46 O4	452.329	7.91	1.18737e+09	3.16609e+08	3.63527e+08	5.34756e+08	1.16106e+08	2.23381e+08	1.29985e+08	3.07671e+08	4.78313e+08	4.29053e+08	9.14182e+08	1.08676e+09	1.18737e+09	2.6619e+08	2.6997e+08	2.78535e+08	1.98227e+08	2.49308e+08	2.6964e+08	3.76291e+08	2.68851e+08	2.80205e+08
M0111	(3E)-4-methyl-3-(phenylmethylidene)-2,3,4,5-tetrahydro-1H-1,4-benzodiazepine-2,5-dione	C17 H14 N2 O2	300.083	1.282	3.65237e+08	3.14378e+08	2.38619e+08	2.62309e+08	3.13389e+08	3.22289e+08	3.03457e+08	2.71597e+08	2.81759e+08	2.98283e+08	2.2979e+08	2.66972e+08	3.15561e+08	2.34389e+08	2.30388e+08	2.2757e+08	2.55441e+08	2.44002e+08	2.45019e+08	3.42029e+08	3.65237e+08	2.68303e+08
M0112	(2E)-3-(2-{[(2S,3R,4S,5S,6R)-3,4,5-trihydroxy-6-(hydroxymethyl)oxan-2-yl]oxy}phenyl)prop-2-enoic acid	C15 H18 O8	308.09	4.956	5.4251e+08	3.13659e+08	3.12331e+08	3.15313e+08	1.48946e+08	1.74176e+08	1.97787e+08	2.36939e+08	3.07149e+08	1.95411e+08	1.85921e+08	1.94326e+08	1.49817e+08	3.01655e+08	5.4251e+08	3.94386e+08	4.94455e+08	4.02426e+08	3.49832e+08	4.89525e+08	4.76127e+08	5.13582e+08
M0113	Tricin 5-O-β-D-glucoside	C23 H24 O12	492.127	5.147	4.57263e+08	3.05987e+08	3.08002e+08	3.24366e+08	3.29207e+08	3.67198e+08	3.56106e+08	3.01457e+08	3.47688e+08	3.73313e+08	2.20591e+08	2.54029e+08	2.4815e+08	2.91353e+08	2.59487e+08	2.96495e+08	2.50915e+08	2.5643e+08	2.48172e+08	4.57263e+08	3.91578e+08	3.74191e+08
M0114	Heptylbenzene	C13 H20	176.157	11.334	4.414e+08	3.0596e+08	3.6278e+08	3.57588e+08	2.88729e+08	3.52269e+08	3.15199e+08	2.70311e+08	3.86097e+08	3.93863e+08	2.87542e+08	3.11447e+08	3.7148e+08	3.32019e+08	3.2129e+08	3.53865e+08	3.25055e+08	2.99219e+08	3.61794e+08	4.414e+08	3.85369e+08	3.53478e+08
M0115	DL-Dipalmitoylphosphatidylcholine	C40 H80 N O8 P	733.563	10.56	3.04962e+08	3.04962e+08	1.32628e+08	1.34224e+08	2.18457e+08	1.93222e+08	1.33864e+08	1.85678e+08	1.27493e+08	1.50965e+08	9.52119e+07	9.43864e+07	1.114e+08	1.45139e+08	1.36366e+08	1.81848e+08	1.8714e+08	1.47004e+08	1.50791e+08	1.4768e+08	1.56933e+08	1.20529e+08
M0116	1-hexadecanoyl-2-[(7Z,10Z,13Z,16Z,19Z)-docosapentaenoyl]-sn-glycero-3-phosphocholine	C46 H82 N O8 P	807.576	10.603	4.08006e+08	3.01041e+08	2.13321e+08	1.79877e+08	4.08006e+08	3.30917e+08	2.31947e+08	2.24976e+08	2.21035e+08	1.55747e+08	1.25284e+08	1.6254e+08	1.7457e+08	2.12817e+08	2.01486e+08	1.98032e+08	1.84172e+08	1.41307e+08	1.78754e+08	1.62486e+08	1.75037e+08	1.36047e+08
M0117	(2,4,4-Trimethyl-2-pentanyl)benzene	C14 H22	190.172	10.571	5.06062e+08	2.97008e+08	4.25368e+08	4.52157e+08	2.73014e+08	3.72223e+08	3.05738e+08	3.19747e+08	2.83532e+08	4.28502e+08	2.25272e+08	3.66871e+08	4.10842e+08	4.01447e+08	3.47771e+08	4.48196e+08	3.31039e+08	3.57286e+08	4.41046e+08	5.06062e+08	4.14803e+08	3.78945e+08
M0118	methyl (1S)-7-hydroxy-7-methyl-1-{[(2S,3R,4S,5S,6R)-3,4,5-trihydroxy-6-(hydroxymethyl)oxan-2-yl]oxy}-1H,4aH,5H,6H,7H,7aH-cyclopenta[c]pyran-4-carboxylate	C17 H26 O10	412.135	3.556	3.59154e+08	2.91055e+08	2.49298e+08	2.90464e+08	2.57193e+08	2.98937e+08	2.33149e+08	2.35725e+08	2.80523e+08	3.59154e+08	2.06673e+08	2.42608e+08	2.84035e+08	3.39976e+08	3.0106e+08	3.11609e+08	2.28e+08	2.57652e+08	3.18911e+08	2.30422e+08	2.82085e+08	2.76706e+08
M0119	N1-((3-chloroanilino){[2-(2-pyridyl)ethyl]amino}methylidene)benzene-1-sulfonamide	C20 H19 Cl N4 O2 S	414.093	1.113	4.15555e+08	2.86259e+08	3.24653e+08	2.97108e+08	3.55503e+08	4.01278e+08	4.15555e+08	2.56894e+08	3.76629e+08	2.895e+08	1.99656e+08	2.10858e+08	2.06271e+08	3.51199e+08	3.36646e+08	3.89947e+08	3.0751e+08	3.08846e+08	3.25972e+08	3.23475e+08	2.64627e+08	2.43188e+08
M0120	(1S,4aS,7aS)-7-({[(2E)-3-phenylprop-2-enoyl]oxy}methyl)-1-{[(2S,3R,4S,5S,6R)-3,4,5-trihydroxy-6-(hydroxymethyl)oxan-2-yl]oxy}-1H,4aH,5H,7aH-cyclopenta[c]pyran-4-carboxylic acid	C25 H28 O11	542.125	1.062	4.3841e+08	2.85309e+08	2.79857e+08	2.75661e+08	1.83414e+08	2.04685e+08	2.18973e+08	1.97565e+08	2.97065e+08	2.73704e+08	3.00889e+08	2.91067e+08	3.72525e+08	2.13843e+08	1.88329e+08	2.27615e+08	2.60353e+08	2.42237e+08	2.71331e+08	4.25305e+08	4.3841e+08	4.32151e+08
M0121	5,7-dihydroxy-2-(3-hydroxy-4-{[(2S,3R,4S,5S,6R)-3,4,5-trihydroxy-6-(hydroxymethyl)oxan-2-yl]oxy}phenyl)-4H-chromen-4-one	C21 H20 O11	448.101	4.799	5.25471e+08	2.84983e+08	2.97607e+08	3.29343e+08	1.38615e+08	2.34159e+08	1.9723e+08	1.29995e+08	2.2732e+08	1.45737e+08	3.7946e+08	5.17431e+08	5.25471e+08	1.97285e+08	2.51465e+08	2.08122e+08	3.93468e+08	3.12381e+08	2.25453e+08	3.97238e+08	4.66688e+08	4.17992e+08
M0122	Dianthramine	C14 H11 N O6	289.057	1.181	3.01876e+08	2.84036e+08	2.50961e+08	2.395e+08	1.76995e+08	2.02027e+08	1.8489e+08	1.96729e+08	1.99464e+08	2.25239e+08	2.88875e+08	2.40125e+08	2.23791e+08	2.40153e+08	2.37962e+08	2.06646e+08	2.57819e+08	1.64829e+08	1.84832e+08	2.24518e+08	3.01876e+08	3.0072e+08
M0123	Pivagabine	C9 H17 N O3	187.121	1.102	3.51755e+08	2.83707e+08	2.84911e+08	3.01456e+08	2.70137e+08	2.68383e+08	2.94909e+08	3.04729e+08	3.51755e+08	3.27514e+08	2.69869e+08	2.90348e+08	2.85485e+08	3.35791e+08	3.09079e+08	3.18399e+08	2.72184e+08	2.89198e+08	3.09691e+08	2.6639e+08	3.0134e+08	2.71235e+08
M0124	(2R,3R,4S,5S,6R)-2-{[(2E,6R)-6-hydroxy-2,6-dimethylocta-2,7-dien-1-yl]oxy}-6-(hydroxymethyl)oxane-3,4,5-triol	C16 H28 O7	354.166	4.78	3.59397e+08	2.80138e+08	2.84946e+08	3.59397e+08	2.7792e+08	3.06894e+08	3.28718e+08	2.33157e+08	3.27295e+08	3.23589e+08	1.84994e+08	2.37476e+08	2.39723e+08	3.15362e+08	2.44715e+08	3.11737e+08	2.26175e+08	2.9943e+08	2.92226e+08	3.43252e+08	3.44079e+08	2.93678e+08
M0125	Fenclonine	C9 H10 Cl N O2	199.04	3.807	3.00256e+08	2.75327e+08	2.20509e+08	2.9835e+08	2.68148e+08	2.70595e+08	2.10206e+08	2.65691e+08	2.10834e+08	2.91583e+08	2.13744e+08	2.76455e+08	2.86194e+08	2.94931e+08	2.97604e+08	2.36914e+08	2.729e+08	2.90489e+08	3.00256e+08	2.11638e+08	2.98999e+08	2.98323e+08
M0126	1-Hexadecanoylpyrrolidine	C20 H39 N O	309.303	11.364	4.43614e+08	2.66094e+08	2.82639e+08	2.85174e+08	3.22686e+08	2.15562e+08	4.19345e+08	2.25176e+08	4.43614e+08	2.00475e+08	4.23235e+08	4.1334e+08	2.68694e+08	3.50195e+08	2.50607e+08	3.78294e+08	3.71584e+08	2.8563e+08	2.30825e+08	3.42768e+08	3.50615e+08	2.46068e+08
M0127	(1S,2S,3aR,4S,5S,9R,11R,13aS)-4,9,11-tris(acetyloxy)-3a-hydroxy-2,5,8,8,12-pentamethyl-1H,2H,3H,3aH,4H,5H,8H,9H,10H,11H,13aH-cyclopenta[12]annulen-1-yl benzoate	C33 H44 O9	606.284	11.643	5.73095e+08	2.63149e+08	3.01765e+08	3.96467e+08	1.39169e+08	1.74e+08	1.76524e+08	1.11186e+08	2.34359e+08	1.96413e+08	3.21884e+08	3.9464e+08	4.2128e+08	5.54348e+08	4.21969e+08	5.73095e+08	1.89303e+08	2.63462e+08	2.38359e+08	3.89023e+08	4.39413e+08	3.48451e+08
M0128	Carbamazepine	C15 H12 N2 O	258.072	1.191	3.30381e+08	2.61557e+08	2.62371e+08	2.69664e+08	2.55537e+08	2.68426e+08	2.466e+08	2.92904e+08	2.44111e+08	2.72648e+08	2.8645e+08	3.30381e+08	3.2612e+08	2.38006e+08	2.63971e+08	2.59347e+08	2.55813e+08	2.47917e+08	2.20082e+08	2.15409e+08	2.49508e+08	2.37985e+08
M0129	15-cis-4,4'-diapophytoene	C30 H48	408.376	8.596	5.34407e+08	2.55876e+08	7.34507e+07	3.35453e+08	5.34407e+08	3.4773e+07	1.28413e+08	3.73401e+08	8.53945e+07	1.21799e+08	5.53244e+07	3.82932e+07	1.45561e+08	1.98614e+08	5.08983e+08	3.41897e+08	4.01679e+08	5.16871e+08	5.22557e+08	2.72902e+08	5.30923e+08	2.89929e+08
M0130	Curcumene	C15 H22	202.172	9.293	8.44743e+08	2.50965e+08	2.68502e+08	1.97993e+08	1.27867e+08	1.72807e+08	1.67999e+08	4.78821e+08	8.44743e+08	8.39108e+08	3.39595e+08	5.26568e+08	4.61784e+08	1.23589e+08	9.80003e+07	1.32517e+08	9.83267e+07	9.13803e+07	9.75876e+07	4.20194e+07	6.82141e+07	3.83449e+07
M0131	all-trans-4,4'-diapophytofluene	C30 H46	406.36	11.299	3.81998e+08	2.50508e+08	3.08112e+08	3.07752e+08	2.65056e+08	2.92877e+08	2.63274e+08	2.20683e+08	3.38883e+08	3.38249e+08	2.37384e+08	2.02429e+08	3.07828e+08	2.89541e+08	2.59468e+08	2.9064e+08	2.48548e+08	2.66487e+08	2.88281e+08	3.81998e+08	3.07094e+08	3.08912e+08
M0132	Dopgal	C8 H8 O4	168.042	4.195	1.61683e+09	2.48743e+08	2.87224e+08	2.74456e+08	1.54532e+08	1.59068e+08	1.38869e+08	2.56692e+08	2.782e+08	3.31905e+08	1.14228e+09	7.9477e+08	1.61683e+09	1.19739e+08	7.26175e+07	1.15617e+08	6.79781e+07	8.11608e+07	1.17565e+08	2.00912e+08	1.39479e+08	1.67363e+08
M0133	N-Tricosanoylglycine	C25 H49 N O3	411.371	11.852	3.94672e+08	2.47111e+08	3.39765e+08	3.57547e+08	2.63388e+08	3.27579e+08	3.07578e+08	2.81421e+08	3.05461e+08	3.07684e+08	2.85752e+08	3.11306e+08	2.94134e+08	3.57596e+08	3.62551e+08	3.88052e+08	3.6615e+08	3.94672e+08	3.7799e+08	3.62109e+08	3.74878e+08	3.86946e+08
M0134	2-(4-chlorophenyl)-2-oxoethyl 1-ethyl-3-methyl-1H-pyrazole-5-carboxylate	C15 H15 Cl N2 O3	306.072	4.358	6.84522e+08	2.46135e+08	2.37132e+08	2.3989e+08	6.41447e+07	6.78001e+07	7.53598e+07	1.72918e+08	1.65809e+08	1.6494e+08	6.79208e+08	6.84522e+08	6.44513e+08	1.56098e+08	1.43042e+08	1.54413e+08	1.41903e+08	1.5665e+08	1.66359e+08	1.40835e+08	1.30638e+08	1.28189e+08
M0135	N5-Dinitrophenyl-L-ornithine methyl ester	C18 H20 N4 O6	388.137	4.088	3.18973e+08	2.46124e+08	1.98316e+08	2.65353e+08	2.05718e+08	2.26981e+08	2.16993e+08	1.69873e+08	1.90692e+08	2.36604e+08	1.94418e+08	2.64154e+08	2.8509e+08	2.18625e+08	2.05828e+08	2.24033e+08	1.97894e+08	2.25563e+08	2.18612e+08	3.18973e+08	3.00709e+08	2.83787e+08
M0136	N,N-Dimethylaniline	C8 H11 N	121.089	0.098	4.33074e+08	2.43643e+08	2.20784e+08	3.34965e+08	1.54226e+08	1.62902e+08	2.49103e+08	1.55513e+08	3.15031e+08	3.05162e+08	3.61189e+08	1.91739e+08	2.10692e+08	2.09884e+08	2.30365e+08	2.82525e+08	8.88013e+07	2.05384e+08	2.97534e+08	4.33074e+08	3.13355e+08	3.93154e+08
M0137	3a-hydroxy-3-(hydroxymethyl)-1,1,3,5-tetramethyl-octahydro-1H-indene-4-carboxylic acid	C15 H26 O4	292.165	5.421	1.24841e+09	2.42593e+08	3.00632e+08	2.93553e+08	2.25896e+08	2.77614e+08	2.13202e+08	4.7092e+08	1.24841e+09	6.56656e+08	1.54936e+08	1.88567e+08	5.40751e+08	1.50194e+08	1.85341e+08	1.3763e+08	1.35752e+08	1.69032e+08	1.78119e+08	6.12712e+07	6.45664e+07	7.04214e+07
M0138	Coumarin	C9 H6 O2	146.037	4.935	3.7288e+08	2.34321e+08	2.21064e+08	2.41325e+08	1.44577e+08	1.51324e+08	2.02012e+08	1.71174e+08	2.3093e+08	1.92035e+08	1.28892e+08	1.84856e+08	1.28617e+08	2.57648e+08	3.52748e+08	2.53013e+08	3.47752e+08	2.42187e+08	2.11056e+08	2.98346e+08	3.7288e+08	3.6199e+08
M0139	1-O-Arsonopentofuranose	C5 H11 As O8	273.966	0.891	3.54421e+08	2.34181e+08	2.39943e+08	2.62562e+08	2.01128e+08	2.53674e+08	2.3592e+08	2.54591e+08	2.7702e+08	3.54421e+08	2.53323e+08	2.63568e+08	2.98496e+08	2.22336e+08	1.73771e+08	2.2946e+08	1.75416e+08	1.83674e+08	2.25144e+08	3.1289e+08	2.75967e+08	2.44982e+08
M0140	Bis(2-ethylhexyl) phthalate	C24 H38 O4	390.277	11.844	3.15345e+08	2.33915e+08	2.64927e+08	2.34307e+08	2.15172e+08	2.413e+08	2.32973e+08	2.27239e+08	2.69105e+08	2.20345e+08	2.79386e+08	3.15345e+08	2.84247e+08	2.44101e+08	2.13471e+08	2.38833e+08	2.13735e+08	2.15343e+08	2.37489e+08	2.59242e+08	2.5958e+08	2.49004e+08
M0141	(4R)-5-Hydroxy-L-leucine	C6 H13 N O3	147.09	1.102	3.43687e+08	2.32094e+08	2.27323e+08	2.44722e+08	1.60339e+08	1.5827e+08	1.65618e+08	2.73833e+08	2.89647e+08	2.84459e+08	2.20516e+08	2.38071e+08	2.10859e+08	3.06877e+08	3.43687e+08	3.16908e+08	2.18978e+08	2.67033e+08	2.68564e+08	1.56133e+08	1.59536e+08	1.42806e+08
M0142	Prolylleucine	C11 H20 N2 O3	228.148	1.105	2.91377e+08	2.30315e+08	2.31308e+08	2.46684e+08	2.28477e+08	2.24544e+08	2.45485e+08	2.58557e+08	2.91377e+08	2.71415e+08	2.23388e+08	2.43848e+08	2.32991e+08	2.7633e+08	2.50242e+08	2.56815e+08	2.25071e+08	2.3825e+08	2.47948e+08	2.02805e+08	2.37408e+08	2.12588e+08
M0143	2-(alpha-D-mannosyl)-D-glyceric acid	C9 H16 O9	268.079	1.054	3.28814e+08	2.2764e+08	2.14644e+08	2.23328e+08	1.60986e+08	1.71598e+08	1.67255e+08	2.74717e+08	2.22979e+08	3.28814e+08	2.5792e+08	2.77793e+08	3.27125e+08	2.12326e+08	2.0179e+08	2.07851e+08	2.03793e+08	1.94013e+08	2.02872e+08	1.77205e+08	1.79001e+08	1.77037e+08
M0144	3-Hydroxy-4-methylcholesta-8,24-diene-4-carbaldehyde	C29 H46 O2	426.35	9.168	4.21494e+08	2.25487e+08	2.3682e+08	1.86739e+08	1.24607e+08	1.68981e+08	1.29473e+08	2.13344e+08	3.28819e+08	3.08568e+08	3.25038e+08	4.03204e+08	4.21494e+08	1.41729e+08	1.35143e+08	1.57891e+08	7.47845e+07	1.40756e+08	1.12135e+08	3.66125e+07	1.28731e+08	1.38607e+08
M0145	laurilsulfate	C12 H26 O4 S	266.155	9.771	4.40942e+08	2.24228e+08	2.50013e+08	2.75464e+08	2.99319e+08	4.12393e+08	3.14297e+08	2.41798e+08	2.71197e+08	2.18662e+08	2.30406e+08	2.44756e+08	2.52124e+08	1.69702e+08	1.46846e+08	1.70525e+08	1.94904e+08	1.92446e+08	2.22226e+08	2.85782e+08	2.63537e+08	4.40942e+08
M0146	1-[(9Z)-octadecenyl]-2-hexadecanoyl-sn-glycero-3-phosphocholine	C42 H84 N O7 P	745.599	10.548	3.8374e+08	2.21523e+08	5.37798e+07	2.96769e+07	1.9427e+08	3.8374e+08	3.00848e+08	3.09102e+08	1.20395e+08	1.22761e+08	7.41964e+07	6.88998e+07	5.74826e+07	4.54358e+07	3.77006e+07	3.56649e+07	2.88695e+07	2.67206e+07	3.38119e+07	3.23538e+07	3.08962e+07	2.93467e+07
M0147	(2R)-1-(Icosanoyloxy)-3-(phosphonooxy)-2-propanyl (4Z,7Z,10Z,13Z,16Z,19Z)-4,7,10,13,16,19-docosahexaenoate	C45 H77 O8 P	776.533	10.57	3.68565e+08	2.19934e+08	3.08634e+08	1.86724e+08	2.12453e+08	3.99584e+07	1.91027e+08	1.8627e+08	1.76303e+08	9.19812e+07	1.24107e+08	1.03627e+08	1.57902e+08	3.01907e+08	2.66725e+08	3.68565e+08	2.57432e+08	2.49606e+08	2.77686e+08	1.99968e+08	2.42444e+08	1.97054e+08
M0148	Diisobutylphthalate	C16 H22 O4	278.152	9.407	2.61512e+08	2.16441e+08	2.11545e+08	1.65247e+08	1.80837e+08	2.16771e+08	2.19513e+08	2.02202e+08	2.34983e+08	2.23396e+08	2.34765e+08	2.55722e+08	2.61512e+08	1.99294e+08	1.72974e+08	2.04168e+08	1.7104e+08	1.95248e+08	1.72447e+08	1.72597e+08	2.03046e+08	1.76989e+08
M0149	β-hydroxypropiovanillone	C10 H12 O4	196.074	4.022	2.378e+08	2.14464e+08	1.40018e+08	2.05898e+08	1.92788e+08	2.26508e+08	1.68606e+08	1.66948e+08	1.56782e+08	2.14413e+08	1.58775e+08	1.95418e+08	2.26287e+08	2.00964e+08	1.83099e+08	1.66595e+08	1.47741e+08	1.71055e+08	2.01289e+08	1.56163e+08	2.378e+08	2.23702e+08
M0150	Dihydrouridine	C9 H14 N2 O6	246.086	1.049	4.71668e+08	2.14224e+08	2.0083e+08	2.10855e+08	2.08384e+08	1.88989e+08	1.97457e+08	4.71668e+08	4.2724e+08	4.69439e+08	2.28698e+08	8.4442e+07	1.77476e+08	2.71102e+08	3.07611e+08	2.73383e+08	2.44268e+08	2.77799e+08	2.41869e+08	1.18369e+08	1.42647e+08	1.21222e+08
M0151	(3beta,5xi,9xi,22beta)-3,24-Dihydroxy-22,29-epoxyoleana-11,13(18)-dien-29-one	C30 H44 O4	468.324	8.672	3.43217e+08	2.11463e+08	1.85821e+08	1.96294e+08	9.97031e+07	8.27233e+07	6.45106e+07	2.40236e+08	2.78238e+08	2.45048e+08	3.24777e+08	3.14803e+08	3.43217e+08	6.67809e+07	7.02615e+07	7.70573e+07	5.53565e+07	4.71998e+07	9.52843e+07	8.34715e+07	8.69927e+07	6.2941e+07
M0152	1,4,5,6-tetrahydro-6-oxonicotinic acid	C6 H7 N O3	141.043	1.074	3.05882e+08	2.11432e+08	2.14456e+08	2.20325e+08	1.97274e+08	1.75409e+08	1.75871e+08	2.51468e+08	2.52421e+08	2.673e+08	2.82293e+08	2.50065e+08	3.05882e+08	1.96822e+08	1.75404e+08	2.11664e+08	1.75242e+08	1.91896e+08	1.71532e+08	1.99866e+08	2.00697e+08	1.92252e+08
M0153	RG5927903	C13 H22 O2	210.162	7.023	2.10384e+08	2.10384e+08	1.6421e+08	1.54797e+08	7.64715e+07	1.42405e+08	1.75911e+08	1.70887e+08	1.73724e+08	1.72322e+08	1.68553e+08	2.02789e+08	1.78794e+08	1.54176e+08	1.31245e+08	1.50078e+08	1.54671e+08	1.49474e+08	1.3958e+08	1.58467e+08	1.48339e+08	1.44244e+08
M0154	Ganolucidic acid B	C30 H46 O6	502.329	7.397	9.59044e+08	2.02788e+08	1.92056e+08	2.07823e+08	4.23403e+06	8.17515e+06	9.50822e+06	1.15628e+08	1.52625e+08	1.61337e+08	6.05081e+08	8.07996e+08	9.59044e+08	2.26334e+07	1.57236e+07	2.02566e+07	9.7697e+06	9.45836e+06	1.14513e+07	8.86822e+06	8.71942e+06	7.4602e+06
M0155	1-(beta-D-ribofuranosyl)thymine	C10 H14 N2 O6	258.085	1.04	4.30788e+08	2.00559e+08	1.81392e+08	1.88119e+08	1.79416e+08	1.52448e+08	1.6241e+08	4.15119e+08	3.59063e+08	4.30788e+08	3.34503e+08	1.21761e+08	2.54686e+08	1.96386e+08	2.15037e+08	2.02854e+08	1.91736e+08	2.02731e+08	1.82066e+08	1.25582e+08	1.3119e+08	1.24058e+08
M0156	2-Bornyl propionate	C13 H22 O2	210.162	10.933	5.48282e+08	1.98656e+08	2.75552e+08	2.91332e+08	2.99042e+08	2.04686e+08	2.58342e+08	1.80041e+08	3.08848e+08	1.62608e+08	5.48282e+08	2.79338e+08	2.02783e+08	2.66563e+08	2.32168e+08	3.07278e+08	2.7052e+08	1.99916e+08	2.46576e+08	3.4957e+08	3.78287e+08	2.61059e+08
M0157	2635N2PS4Q	C6 H11 N O2	129.079	1.109	3.07454e+08	1.9862e+08	1.96505e+08	2.11255e+08	1.2156e+08	1.21928e+08	1.30549e+08	2.37967e+08	2.49721e+08	2.50476e+08	2.03701e+08	2.11236e+08	1.85658e+08	2.7214e+08	3.07454e+08	2.79672e+08	1.88328e+08	2.30978e+08	2.32598e+08	1.40112e+08	1.43508e+08	1.25136e+08
M0158	MFCD11045308	C29 H44 O2	424.335	7.903	6.85387e+08	1.95094e+08	2.84396e+08	3.45726e+08	9.33482e+07	2.04698e+08	1.0137e+08	2.24415e+08	3.48582e+08	3.03543e+08	4.85581e+08	6.85387e+08	6.1749e+08	3.02346e+08	2.17587e+08	2.13938e+08	1.87304e+08	2.07141e+08	2.18975e+08	2.33374e+08	1.89971e+08	2.27313e+08
M0159	1-O-(3,4,5-Trimethoxybenzoyl)-beta-L-galactopyranose	C16 H22 O10	396.104	3.581	1.97028e+08	1.95014e+08	1.29412e+08	1.55417e+08	1.35602e+08	1.46868e+08	1.35873e+08	1.46324e+08	1.50239e+08	1.93226e+08	9.21538e+07	1.03731e+08	1.71689e+08	1.97028e+08	1.81042e+08	1.8054e+08	1.532e+08	1.42237e+08	1.68089e+08	1.50522e+08	1.84476e+08	1.83947e+08
M0160	Trifolin	C21 H20 O11	448.101	5.051	2.9328e+08	1.89677e+08	1.99056e+08	1.84274e+08	2.03481e+08	2.46673e+08	2.28198e+08	1.34881e+08	1.76031e+08	1.79887e+08	1.38427e+08	1.4425e+08	1.61163e+08	1.60739e+08	1.46723e+08	1.64392e+08	1.66848e+08	1.62722e+08	1.75519e+08	2.9328e+08	2.62662e+08	2.64541e+08
M0161	4-Methylumbelliferyl-α-D-glucopyranoside	C16 H18 O8	338.098	1.211	2.01579e+08	1.87571e+08	1.33124e+08	1.83679e+08	1.45689e+08	1.36074e+08	1.29158e+08	1.46893e+08	1.85823e+08	1.46868e+08	1.31464e+08	1.6468e+08	1.06677e+08	1.21152e+08	1.87833e+08	1.30009e+08	9.71353e+07	1.41448e+08	1.18715e+08	1.24665e+08	1.39824e+08	2.01579e+08
M0162	Zebularine	C9 H12 N2 O5	228.075	1.049	3.97174e+08	1.87547e+08	1.58526e+08	1.60656e+08	1.75615e+08	1.57303e+08	1.59309e+08	3.97174e+08	3.56103e+08	3.76012e+08	2.19695e+08	7.78819e+07	1.69817e+08	2.2552e+08	2.56134e+08	2.37769e+08	2.06097e+08	2.24344e+08	1.99542e+08	9.40302e+07	1.0483e+08	9.44808e+07
M0163	Fucosamine	C6 H13 N O4	163.085	1.05	2.87288e+08	1.85192e+08	1.76669e+08	2.04879e+08	1.13757e+08	1.04259e+08	1.06002e+08	2.29124e+08	2.3018e+08	2.11977e+08	9.21544e+07	1.1228e+08	9.19459e+07	2.67228e+08	2.87288e+08	2.80157e+08	2.14581e+08	2.41156e+08	2.28809e+08	1.29428e+08	1.44e+08	1.4123e+08
M0164	2-oxo-2H-chromene-3-carboxylic acid	C10 H6 O4	190.025	4.195	1.14433e+09	1.85185e+08	2.09594e+08	2.16455e+08	1.19939e+08	1.26912e+08	1.15438e+08	1.88685e+08	2.05829e+08	2.45501e+08	8.34695e+08	5.88679e+08	1.14433e+09	9.2195e+07	5.71726e+07	9.0915e+07	5.29797e+07	6.34806e+07	9.0107e+07	1.63396e+08	1.05792e+08	1.24701e+08
M0165	Monospermoside	C21 H22 O10	434.121	4.629	3.98107e+08	1.85102e+08	2.03837e+08	2.15717e+08	8.82558e+07	1.13004e+08	1.44087e+08	1.1112e+08	1.94289e+08	1.39355e+08	1.5219e+08	1.80355e+08	1.41045e+08	1.77494e+08	3.13877e+08	2.1034e+08	3.63296e+08	2.18031e+08	1.92603e+08	3.52564e+08	3.64646e+08	3.98107e+08
M0166	acetoacetic acid	C4 H6 O3	102.032	1.344	7.06095e+08	1.8491e+08	7.06095e+08	2.68036e+08	2.47167e+08	2.03216e+08	2.35883e+08	1.94509e+08	2.94186e+08	1.8688e+08	5.10088e+08	2.31566e+08	2.93358e+08	6.04666e+08	6.10456e+08	4.58099e+08	6.50986e+08	4.31818e+08	4.85476e+08	2.18505e+08	4.19362e+08	2.03772e+08
M0167	Chlorogenic acid	C16 H18 O9	376.077	4.05	4.46661e+08	1.83993e+08	1.46003e+08	1.80162e+08	7.76297e+07	1.00531e+08	9.41998e+07	6.38047e+07	8.95544e+07	8.23351e+07	1.72576e+08	2.44071e+08	1.46499e+08	8.49916e+07	2.68164e+08	1.08356e+08	4.46661e+08	2.15365e+08	1.1271e+08	1.66161e+08	2.98398e+08	3.58793e+08
M0168	D-Raffinose	C18 H32 O16	526.152	1.092	2.72418e+08	1.80171e+08	1.52719e+08	1.49905e+08	1.10486e+08	1.05327e+08	1.05227e+08	1.79453e+08	1.68193e+08	1.6068e+08	2.10678e+08	2.14566e+08	2.53872e+08	1.22671e+08	1.15848e+08	1.06845e+08	1.1224e+08	1.37847e+08	1.56602e+08	2.55399e+08	2.46786e+08	2.72418e+08
M0169	Allysine	C6 H11 N O3	145.074	1.051	2.72317e+08	1.73547e+08	1.63438e+08	1.84952e+08	1.10518e+08	1.05597e+08	1.00891e+08	2.11857e+08	2.21494e+08	2.02216e+08	9.31362e+07	1.10951e+08	9.76971e+07	2.46116e+08	2.72317e+08	2.57098e+08	2.07971e+08	2.25744e+08	2.17841e+08	1.18983e+08	1.3544e+08	1.28243e+08
M0170	3-[3-(beta-D-Glucopyranosyloxy)-2-hydroxyphenyl]propanoic acid	C15 H20 O9	366.093	3.997	2.4611e+08	1.72929e+08	9.72707e+07	1.71081e+08	1.11646e+08	1.31468e+08	9.75814e+07	1.29603e+08	1.18609e+08	1.45451e+08	1.21443e+08	1.61905e+08	1.56397e+08	1.33062e+08	1.96962e+08	1.32625e+08	2.4611e+08	1.74347e+08	1.5445e+08	1.69981e+08	2.19755e+08	2.24099e+08
M0171	Adenine	C5 H5 N5	135.055	1.094	4.08539e+08	1.71346e+08	1.62094e+08	1.71009e+08	1.62734e+08	1.57152e+08	1.43946e+08	2.2232e+08	2.49969e+08	2.28948e+08	3.68727e+08	3.24507e+08	4.08539e+08	1.56851e+08	1.34935e+08	1.06471e+08	1.09342e+08	1.26077e+08	1.57386e+08	1.61352e+08	1.00697e+08	9.57007e+07
M0172	N'2-{2-[(4-Chlorophenyl)thio]ethanimidoyl}-1-methyl-1H-pyrrole-2-carbohydrazide	C14 H15 Cl N4 O S	322.067	1.016	2.30574e+08	1.71054e+08	1.79739e+08	1.69626e+08	2.12338e+08	2.30574e+08	2.12275e+08	1.34147e+08	1.79289e+08	1.64513e+08	1.44235e+08	1.51287e+08	1.58927e+08	1.51341e+08	1.2712e+08	1.42759e+08	1.57712e+08	1.61574e+08	1.81168e+08	2.05216e+08	1.9324e+08	1.61987e+08
M0173	N-(2,6,10,14-Tetramethylpentadecanoyl)glycine	C21 H41 N O3	355.309	10.401	3.27396e+08	1.70896e+08	2.7878e+08	2.49474e+08	1.3874e+08	1.85909e+08	2.30145e+08	2.66641e+08	2.24122e+08	1.59852e+08	2.46381e+08	2.05953e+08	2.21239e+08	2.2528e+08	2.88114e+08	3.11835e+08	3.27396e+08	3.14808e+08	2.53885e+08	2.44207e+08	2.03379e+08	2.47707e+08
M0174	(1R,9S)-5-[(E)-2-(4-Chlorophenyl)vinyl]-11-(5-pyrimidinylcarbonyl)-7,11-diazatricyclo[7.3.1.02,7]trideca-2,4-dien-6-one	C24 H21 Cl N4 O2	432.14	3.707	2.18997e+08	1.70758e+08	1.2888e+08	1.93388e+08	2.0314e+08	1.72902e+08	2.04209e+08	1.55237e+08	1.5097e+08	1.59643e+08	1.1626e+08	1.81396e+08	1.69893e+08	1.88823e+08	2.18997e+08	1.68225e+08	1.67317e+08	1.75533e+08	1.68495e+08	1.36785e+08	1.94698e+08	1.91734e+08
M0175	(2S)-3-Methyl-2-({[(3S,4S,5R)-2,3,4-trihydroxy-5-(hydroxymethyl)tetrahydro-2-furanyl]methyl}amino)butanoic acid (non-preferred name)	C11 H21 N O7	279.132	1.094	3.69564e+08	1.70463e+08	1.64431e+08	1.74938e+08	1.71247e+08	1.58697e+08	1.59327e+08	2.9651e+08	3.69564e+08	3.15141e+08	1.86435e+08	4.6354e+07	1.84146e+08	1.88887e+08	2.11991e+08	1.91146e+08	2.08028e+08	2.13773e+08	1.96109e+08	9.65751e+07	1.10986e+08	1.04549e+08
M0176	N-(cyclopropylmethyl)-2-{[(1,2-dimethyl-1H-imidazol-4-yl)sulfonyl]amino}benzamide	C16 H20 N4 O3 S	348.119	5.379	4.15217e+08	1.70298e+08	2.50708e+08	2.42072e+08	3.99761e+08	3.71415e+08	4.15217e+08	1.75935e+08	2.14902e+08	2.22184e+08	7.58187e+07	8.23839e+07	9.37689e+07	2.60999e+08	2.26257e+08	2.65777e+08	3.31475e+08	3.48302e+08	3.54746e+08	1.49749e+08	1.62391e+08	1.44627e+08
M0177	2-(3-methoxyphenyl)-N-{1-[4-(trifluoromethyl)pyrimidin-2-yl]piperidin-4-yl}acetamide	C19 H21 F3 N4 O2	394.161	5.029	2.75905e+08	1.6894e+08	1.59112e+08	1.57324e+08	1.81836e+08	2.29507e+08	2.14904e+08	1.27303e+08	1.34864e+08	1.69415e+08	5.58502e+07	9.44318e+07	9.35886e+07	2.16755e+08	1.9837e+08	2.03069e+08	1.95314e+08	1.73206e+08	2.22067e+08	2.62472e+08	2.75905e+08	2.71243e+08
M0178	3-Deoxy-D-manno-octulosonic acid	C8 H14 O8	238.068	1.049	2.30446e+08	1.67602e+08	1.55381e+08	1.73193e+08	1.19026e+08	1.38346e+08	1.26926e+08	1.71646e+08	1.41281e+08	1.87958e+08	2.1435e+08	2.01256e+08	2.30446e+08	1.70971e+08	1.63359e+08	1.77471e+08	1.52519e+08	1.61836e+08	1.06639e+08	1.61667e+08	1.45241e+08	1.62477e+08
M0179	3-Amino-6-chloropyridazine	C4 H4 Cl N3	129.01	0.889	2.21852e+08	1.64622e+08	1.64808e+08	1.75608e+08	1.62571e+08	1.70961e+08	1.64802e+08	1.84302e+08	1.86361e+08	2.21852e+08	1.73106e+08	1.83589e+08	1.95306e+08	1.60091e+08	1.34744e+08	1.63427e+08	1.32801e+08	1.36002e+08	1.60561e+08	2.10204e+08	1.816e+08	1.79966e+08
M0180	D-Glucopyranuronic acid	C6 H10 O7	194.042	1.028	2.74327e+08	1.64418e+08	1.84497e+08	1.57354e+08	1.48727e+08	1.79439e+08	1.95847e+08	1.67578e+08	1.58224e+08	1.86379e+08	2.74327e+08	2.2034e+08	2.44766e+08	1.51349e+08	1.67328e+08	1.35526e+08	1.81852e+08	1.70772e+08	1.46371e+08	1.68096e+08	1.39952e+08	1.61272e+08
M0181	gitogenin	C27 H44 O4	432.324	10.708	3.49804e+08	1.64416e+08	2.43168e+08	2.85263e+08	1.97733e+08	2.18474e+08	2.35423e+08	2.22807e+08	1.62223e+08	2.58822e+08	2.71498e+08	1.93316e+08	2.45574e+08	2.52492e+08	2.87115e+08	2.20872e+08	2.83904e+08	2.38665e+08	2.14174e+08	2.59331e+08	3.49804e+08	2.99017e+08
M0182	N-[(1R,9S)-11-(4-Fluorobenzyl)-6-oxo-7,11-diazatricyclo[7.3.1.02,7]trideca-2,4-dien-5-yl]isonicotinamide	C24 H23 F N4 O2	440.166	5.084	2.52726e+08	1.63914e+08	1.66007e+08	1.79454e+08	1.51052e+08	1.52308e+08	1.51893e+08	1.15786e+08	1.25817e+08	1.57361e+08	1.31618e+08	1.41834e+08	1.39402e+08	1.75576e+08	1.60633e+08	1.79287e+08	1.52596e+08	1.65409e+08	1.78976e+08	2.39769e+08	2.52726e+08	2.13779e+08
M0183	1-Linoleoyl-2-Hydroxy-sn-glycero-3-PC	C26 H50 N O7 P	519.333	8.423	4.08671e+08	1.63364e+08	1.6437e+08	2.40784e+08	1.77119e+08	1.39822e+08	1.23453e+08	1.1713e+08	1.75104e+08	1.33917e+08	2.66702e+08	2.93808e+08	4.08671e+08	1.38361e+08	1.04366e+08	7.9786e+07	1.36159e+08	1.5722e+08	1.96356e+08	1.51079e+08	1.52864e+08	1.58021e+08
M0184	L-(+)-Leucine	C6 H13 N O2	131.095	1.678	2.3921e+08	1.61871e+08	1.94672e+08	1.8115e+08	2.13263e+08	2.21161e+08	2.21965e+08	1.19327e+08	1.44095e+08	1.3625e+08	1.08324e+08	1.11906e+08	1.11774e+08	2.24334e+08	2.24266e+08	2.14645e+08	2.21533e+08	2.29648e+08	2.3921e+08	1.03493e+08	1.17966e+08	1.04283e+08
M0185	N-[(13Z)-docosenoyl]sphing-4-enine-1-phosphocholine	C45 H89 N2 O6 P	784.644	10.371	1.61544e+08	1.61544e+08	1.28377e+06	1.33425e+06	2.37532e+07	1.7871e+07	7.97227e+06	2.53503e+06	2.5658e+06	2.73225e+06	1.20324e+06	1.13352e+06	1.2085e+06	1.33886e+06	1.25862e+06	1.30943e+06	1.29186e+06	1.13646e+06	1.46912e+06	1.40376e+06	1.58506e+06	1.35244e+06
M0186	(2R)-3-{[(2-Aminoethoxy)(hydroxy)phosphoryl]oxy}-2-[(1Z)-1-octadecen-1-yloxy]propyl (5Z,8Z,11Z,14Z)-5,8,11,14-icosatetraenoate	C43 H78 N O7 P	751.552	10.343	1.59924e+08	1.59924e+08	8.59399e+06	1.90503e+06	4.82618e+07	6.05941e+07	3.37813e+07	1.47655e+07	4.11197e+07	1.28798e+07	1.42045e+07	7.54867e+06	7.45305e+06	4.01682e+06	5.73412e+06	4.29543e+06	3.35606e+06	5.74246e+06	6.6413e+06	2.84198e+06	3.31947e+06	4.2011e+06
M0187	Sibrafiban	C20 H28 N4 O6	420.2	5.215	2.06355e+08	1.59337e+08	2.06355e+08	1.97384e+08	1.42227e+08	3.31832e+07	1.94291e+08	1.08114e+08	1.09349e+08	1.16213e+08	9.63548e+07	3.8615e+07	1.12273e+08	1.79273e+08	4.83711e+07	1.35409e+08	1.24923e+08	1.71371e+08	1.21322e+08	1.84603e+08	1.14024e+08	1.72794e+08
M0188	Quercetin-3β-D-glucoside	C21 H20 O12	464.096	4.789	2.79001e+08	1.58809e+08	1.61109e+08	1.74136e+08	9.49328e+07	1.68674e+08	1.28487e+08	6.44234e+07	1.18454e+08	6.67937e+07	1.14627e+08	1.57077e+08	1.44433e+08	1.12053e+08	1.70301e+08	1.27761e+08	2.76046e+08	2.18365e+08	1.37766e+08	2.32104e+08	2.74038e+08	2.79001e+08
M0189	Ageratriol	C15 H24 O3	234.162	4.953	3.97121e+08	1.57772e+08	1.64129e+08	1.96027e+08	5.25172e+07	5.9065e+07	8.59931e+07	2.00093e+08	1.4643e+08	2.19891e+08	3.45764e+08	3.42184e+08	3.97121e+08	6.36979e+07	4.77135e+07	5.23304e+07	4.03221e+07	9.34786e+07	6.70896e+07	1.03251e+08	9.73387e+07	7.32888e+07
M0190	α-Farnesene	C15 H24	204.188	9.468	3.77515e+08	1.57031e+08	1.65565e+08	1.48356e+08	1.87002e+08	2.57009e+08	2.60715e+08	2.14399e+08	3.70311e+08	3.77515e+08	6.4505e+07	7.61405e+07	9.07993e+07	6.79139e+07	5.92846e+07	7.65713e+07	1.11883e+08	9.42564e+07	1.0719e+08	5.01153e+07	5.86203e+07	4.29234e+07
M0191	U-48800	C17 H24 Cl2 N2 O	342.129	4.692	2.04939e+08	1.54965e+08	1.64573e+08	1.61604e+08	1.66596e+08	1.86445e+08	2.04939e+08	1.54304e+08	1.83666e+08	1.69826e+08	1.58362e+08	1.59836e+08	1.73146e+08	1.18361e+08	9.93913e+07	1.14989e+08	1.32032e+08	1.35021e+08	1.46986e+08	1.53273e+08	1.41072e+08	1.38041e+08
M0192	9-Oxo-ODE	C18 H30 O3	294.22	9.142	4.4779e+08	1.54227e+08	1.53542e+08	1.30547e+08	1.30219e+08	1.46805e+08	1.1171e+08	2.99486e+08	3.69075e+08	4.4779e+08	3.29069e+08	3.1928e+08	3.79503e+08	6.56864e+07	3.83134e+07	6.10504e+07	2.50163e+07	4.37973e+07	4.56663e+07	3.08812e+07	5.63111e+07	4.33019e+07
M0193	(3R,4R)-4-[(3,4-dimethoxyphenyl)methyl]-3-[(4-hydroxy-3-methoxyphenyl)methyl]oxolan-2-one	C21 H24 O6	410.119	4.084	2.01035e+08	1.52899e+08	1.1059e+08	1.64058e+08	1.38334e+08	1.50032e+08	1.23988e+08	1.07526e+08	1.12476e+08	1.46088e+08	1.16197e+08	1.58511e+08	1.77079e+08	1.38974e+08	1.30495e+08	1.47386e+08	1.35186e+08	1.46823e+08	1.47327e+08	1.9038e+08	2.01035e+08	1.87303e+08
M0194	3-(5-Hydroxy-1H-imidazol-4-yl)propanoic acid	C6 H8 N2 O3	156.053	1.058	1.73538e+08	1.52367e+08	1.49143e+08	1.51009e+08	1.53287e+08	1.73538e+08	1.62054e+08	1.35917e+08	1.62539e+08	1.49054e+08	1.33129e+08	1.3093e+08	1.4941e+08	1.69312e+08	1.38967e+08	1.54367e+08	1.42016e+08	1.4831e+08	1.49708e+08	1.43153e+08	1.39759e+08	1.20578e+08
M0195	Cytarabine	C9 H13 N3 O5	243.085	1.086	2.04223e+08	1.52315e+08	1.88625e+08	1.60539e+08	1.86736e+08	1.74556e+08	1.89929e+08	1.5636e+08	1.59094e+08	1.45997e+08	1.58432e+08	1.73109e+08	2.04223e+08	1.32004e+08	1.1409e+08	1.45869e+08	1.27657e+08	1.47343e+08	1.43606e+08	1.78033e+08	1.78526e+08	1.69907e+08
M0196	MA4000000	C5 H7 N O2	113.048	1.055	2.47251e+08	1.51881e+08	1.47374e+08	1.65786e+08	9.91652e+07	8.75307e+07	8.683e+07	1.93301e+08	1.94682e+08	1.85762e+08	7.1819e+07	8.82534e+07	7.37694e+07	2.21338e+08	2.47251e+08	2.33316e+08	1.89118e+08	2.09173e+08	2.0427e+08	1.01636e+08	1.17713e+08	1.13481e+08
M0197	Val-Ser	C8 H16 N2 O4	204.111	1.088	2.00895e+08	1.51777e+08	1.53956e+08	1.68351e+08	1.15153e+08	1.47377e+08	1.42647e+08	1.52597e+08	1.62273e+08	1.58909e+08	1.69308e+08	2.00666e+08	2.00895e+08	1.51702e+08	1.5437e+08	1.76086e+08	1.58773e+08	1.54956e+08	1.6018e+08	1.55389e+08	1.65365e+08	1.72601e+08
M0198	MFCD24849370	C15 H20 O7	312.121	5.213	2.18824e+08	1.49514e+08	1.87598e+08	1.96396e+08	1.93358e+08	2.18824e+08	2.11474e+08	1.66809e+08	2.07142e+08	1.89715e+08	1.92239e+08	1.94032e+08	2.11448e+08	1.49235e+08	1.5337e+08	1.49142e+08	1.63103e+08	1.47576e+08	1.44652e+08	1.76277e+08	1.99643e+08	1.74393e+08
M0199	3-Butynoic acid	C4 H4 O2	84.0213	1.054	1.60621e+08	1.49284e+08	1.38268e+08	1.40194e+08	1.11714e+08	1.24527e+08	1.46879e+08	1.46886e+08	1.24577e+08	1.39317e+08	1.60621e+08	1.59102e+08	1.58875e+08	1.21725e+08	1.23173e+08	1.46129e+08	1.48232e+08	1.23265e+08	1.4614e+08	1.22207e+08	1.21636e+08	1.58716e+08
M0200	N-Acetyl-6-oxo-L-norleucine	C8 H13 N O4	187.085	1.094	1.97731e+08	1.48219e+08	1.56374e+08	1.71762e+08	1.24064e+08	1.39728e+08	1.53872e+08	1.51321e+08	1.63406e+08	1.60215e+08	1.71394e+08	1.93986e+08	1.97731e+08	1.46431e+08	1.45966e+08	1.71455e+08	1.57606e+08	1.55588e+08	1.5904e+08	1.54099e+08	1.64936e+08	1.7437e+08
M0201	4-(4-benzhydrylpiperidino)-8-chloro-2-(trifluoromethyl)quinoline	C28 H24 Cl F3 N2	480.161	5.133	1.95097e+08	1.46358e+08	1.43504e+08	1.48292e+08	1.46291e+08	1.67077e+08	1.47318e+08	1.48501e+08	1.77721e+08	1.95097e+08	1.55044e+08	1.58682e+08	1.7341e+08	1.20248e+08	1.03709e+08	1.27025e+08	9.76732e+07	1.04736e+08	1.18959e+08	1.39305e+08	1.52751e+08	1.24521e+08
M0202	Lupeol	C30 H50 O	426.386	11.811	3.12651e+08	1.45905e+08	1.88371e+08	1.3247e+08	9.22644e+07	2.10897e+08	1.93552e+08	1.43799e+08	1.89483e+08	1.95199e+08	1.24038e+08	1.39127e+08	1.70492e+08	1.51225e+08	3.12651e+08	1.75341e+08	1.49695e+08	1.62592e+08	1.38911e+08	2.09076e+08	1.7158e+08	1.81492e+08
M0203	Sweroside	C16 H22 O9	358.127	4.022	1.73361e+08	1.42849e+08	1.07327e+08	1.45889e+08	1.28318e+08	1.37568e+08	1.09872e+08	1.30763e+08	1.38996e+08	1.42547e+08	1.16805e+08	1.5425e+08	1.73361e+08	1.28243e+08	1.27592e+08	1.16824e+08	1.08407e+08	1.28351e+08	1.23723e+08	1.16445e+08	1.61216e+08	1.56736e+08
M0204	Aminolevulinic acid	C5 H9 N O3	131.059	1.057	2.03945e+08	1.42688e+08	1.23071e+08	1.39222e+08	9.49699e+07	1.51017e+08	1.11798e+08	1.26819e+08	1.23202e+08	1.3417e+08	1.4686e+08	2.03945e+08	1.57273e+08	1.38636e+08	1.24342e+08	1.50265e+08	1.18458e+08	1.29938e+08	1.67612e+08	1.31384e+08	1.2915e+08	1.1648e+08
M0205	JWH-193	C26 H26 N2 O2	398.192	5.463	4.12211e+08	1.42605e+08	2.32953e+08	2.48602e+08	2.10539e+08	2.81082e+08	2.4771e+08	1.00259e+08	1.57259e+08	1.44734e+08	8.33211e+07	8.5136e+07	1.06805e+08	2.52503e+08	2.2668e+08	2.62549e+08	2.30992e+08	2.36802e+08	2.7459e+08	4.12211e+08	3.7674e+08	3.79084e+08
M0206	4-(2-chloro-6-fluorobenzyl)-3,5-dimethyl-4-prop-2-ynyl-4H-pyrazole	C15 H14 Cl F N2	276.082	1.111	1.89439e+08	1.42358e+08	1.66571e+08	1.48719e+08	1.52562e+08	1.52566e+08	1.40396e+08	1.88229e+08	1.7516e+08	1.84855e+08	1.86417e+08	1.89439e+08	1.88918e+08	1.20617e+08	1.3539e+08	1.28845e+08	1.14801e+08	1.11694e+08	1.13825e+08	1.09468e+08	1.06643e+08	1.16994e+08
M0207	ascopyrone M	C6 H8 O4	144.042	1.315	2.1912e+08	1.41163e+08	1.20082e+08	1.04652e+08	1.18297e+08	1.39415e+08	5.03765e+07	1.075e+08	1.00537e+08	1.18804e+08	1.38317e+08	1.48088e+08	1.60905e+08	1.01574e+08	9.19891e+07	2.1912e+08	1.16621e+08	1.08902e+08	1.01391e+08	1.41827e+08	1.28061e+08	1.22826e+08
M0208	2-(Cyclohexylmethylidene)-1,2,3,4-tetrahydronaphthalen-1-one	C17 H20 O	240.148	1.104	1.65145e+08	1.40849e+08	1.37278e+08	1.52991e+08	1.31252e+08	1.35375e+08	1.40016e+08	1.39107e+08	1.65145e+08	1.54333e+08	1.2894e+08	1.43967e+08	1.53325e+08	1.56199e+08	1.43838e+08	1.5569e+08	1.43806e+08	1.39545e+08	1.44768e+08	1.29407e+08	1.32386e+08	1.23567e+08
M0209	5-Deoxy-5-aminoshikimic acid	C7 H11 N O4	173.069	1.071	2.34889e+08	1.40569e+08	1.57866e+08	1.57938e+08	1.54844e+08	1.27609e+08	1.36047e+08	1.77106e+08	1.65719e+08	1.93625e+08	2.13159e+08	1.88339e+08	2.34889e+08	1.43197e+08	1.25045e+08	1.38868e+08	1.33777e+08	1.32113e+08	1.32665e+08	1.41341e+08	1.56788e+08	1.38686e+08
M0210	4-Coumaric acid	C9 H8 O3	164.048	5.12	1.99613e+08	1.39986e+08	1.35649e+08	1.19523e+08	1.35894e+08	1.53346e+08	1.15805e+08	1.1703e+08	1.48163e+08	1.29962e+08	8.04537e+07	6.42862e+07	5.82611e+07	1.27261e+08	1.36303e+08	1.68121e+08	1.36262e+08	1.59372e+08	1.48637e+08	1.99613e+08	1.46508e+08	1.68523e+08
M0211	1-Linoleoyl glycerol	C21 H38 O4	336.266	10.555	3.94816e+08	1.39834e+08	1.9211e+08	2.23466e+08	1.50864e+08	1.39756e+08	2.22987e+08	2.03551e+08	2.22936e+08	3.49309e+08	2.22756e+08	1.44875e+08	1.99917e+08	2.87113e+08	2.08829e+08	3.11466e+08	2.58201e+08	2.48407e+08	2.45836e+08	3.94816e+08	2.64303e+08	2.85486e+08
M0212	Trigonelline	C7 H7 N O2	137.048	1.073	5.87241e+08	1.38582e+08	1.33044e+08	1.39815e+08	2.31027e+07	3.3918e+07	2.91755e+07	1.37739e+08	1.29825e+08	1.37273e+08	5.50424e+08	5.66605e+08	5.87241e+08	4.86379e+07	4.20472e+07	4.24703e+07	2.87611e+07	3.46381e+07	3.26814e+07	4.20187e+07	4.89868e+07	4.32609e+07
M0213	Caffeic acid	C9 H8 O4	180.043	4.048	4.35531e+08	1.385e+08	1.48451e+08	1.59396e+08	5.44379e+07	8.69182e+07	6.65884e+07	8.72814e+07	7.18745e+07	1.07374e+08	1.82369e+08	2.11798e+08	1.89046e+08	7.90154e+07	2.52869e+08	1.18695e+08	4.35531e+08	2.21327e+08	7.58225e+07	1.12263e+08	2.93707e+08	2.54699e+08
M0214	[6,7-dimethoxy-1-methyl-3,4-dihydro-2(1H)-isoquinolinyl](5-methyl-2-phenyl-2H-1,2,3-triazol-4-yl)methanone	C22 H24 N4 O3	392.181	5.119	3.18076e+08	1.32355e+08	9.29124e+07	1.11601e+08	1.28812e+08	1.13545e+08	1.31647e+08	9.59631e+07	1.69896e+08	1.02597e+08	1.17608e+08	1.11059e+08	1.03837e+08	2.09604e+08	2.0361e+08	2.17965e+08	9.72595e+07	2.04941e+08	1.04707e+08	3.18076e+08	1.73273e+08	2.92889e+08
M0215	3,23-Dihydroxy-22,29-epoxyolean-12-ene-11,29-dione	C30 H44 O5	484.319	7.741	7.03889e+08	1.31497e+08	1.30588e+08	1.71492e+08	299503	626703	548785	7.80769e+07	1.08376e+08	9.44562e+07	6.235e+08	6.76859e+08	7.03889e+08	4.33096e+06	534321	686929	510137	587214	838592	442554	706740	633503
M0216	(-)-Caryophyllene oxide	C15 H24 O	220.183	10.574	3.72438e+08	1.31322e+08	2.41574e+08	3.28351e+08	1.61292e+08	1.95337e+08	1.5982e+08	1.99787e+08	3.72438e+08	3.10792e+08	8.6728e+07	2.91484e+08	3.66108e+08	2.47736e+08	1.79533e+08	2.73124e+08	1.77222e+08	1.93341e+08	2.70441e+08	2.64531e+08	2.57544e+08	2.3593e+08
M0217	Lotaustralin	C11 H19 N O6	261.122	1.094	3.11457e+08	1.30679e+08	1.24747e+08	1.23332e+08	1.28056e+08	1.28517e+08	1.31987e+08	2.55429e+08	3.11457e+08	2.67355e+08	1.73094e+08	3.66201e+07	1.5609e+08	1.36447e+08	1.5735e+08	1.37193e+08	1.5209e+08	1.60128e+08	1.48428e+08	6.27348e+07	7.53295e+07	7.1245e+07
M0218	phenylheptatriyne	C13 H8	164.062	0.885	1.67439e+08	1.28669e+08	1.2902e+08	1.56679e+08	1.16964e+08	1.34477e+08	1.22402e+08	1.34634e+08	1.42286e+08	1.67439e+08	1.33933e+08	1.45136e+08	1.51167e+08	1.32298e+08	1.12429e+08	1.30081e+08	1.10988e+08	1.14005e+08	1.31184e+08	1.65304e+08	1.44065e+08	1.34544e+08
M0219	(2E,4Z)-N-Isobutyl-2,4-octadecadienamide	C22 H41 N O	335.319	11.537	2.05956e+08	1.27029e+08	1.53861e+08	1.79385e+08	1.48693e+08	1.21756e+08	2.05956e+08	1.14695e+08	1.28274e+08	1.17222e+08	1.93955e+08	2.03204e+08	1.36723e+08	1.70366e+08	1.51546e+08	1.70465e+08	1.90093e+08	1.40028e+08	1.38051e+08	1.8423e+08	1.82156e+08	1.4046e+08
M0220	Umbelliferone	C9 H6 O3	162.032	4.034	4.15009e+08	1.25925e+08	1.39139e+08	1.48726e+08	4.73786e+07	7.86519e+07	5.86434e+07	7.89136e+07	5.99729e+07	9.85664e+07	1.63047e+08	2.47473e+08	1.76983e+08	7.1681e+07	5.43064e+07	1.09275e+08	4.15009e+08	1.75573e+08	6.7623e+07	1.0391e+08	2.80632e+08	5.12483e+07
M0221	Oleamide	C18 H35 N O	281.272	10.559	2.9646e+08	1.24675e+08	1.48905e+08	1.70791e+08	2.747e+08	1.61729e+08	2.9646e+08	7.40303e+07	1.18541e+08	1.25539e+08	1.28359e+08	1.76967e+08	1.60008e+08	1.13515e+08	9.66098e+07	1.22439e+08	1.17672e+08	1.19409e+08	1.20697e+08	1.64492e+08	1.55058e+08	1.5864e+08
M0222	3-[(19Z)-15,16-Dihydroxy-19-dotriaconten-1-yl]-5-methyl-2(5H)-furanone	C37 H68 O4	576.513	10.565	2.23676e+08	1.23054e+08	1.12045e+08	1.48711e+08	1.37774e+08	1.38696e+08	1.45879e+08	1.78111e+08	1.61442e+08	1.19195e+08	8.11122e+07	1.06492e+08	1.25232e+08	1.81738e+08	1.24647e+08	1.79561e+08	1.672e+08	1.45999e+08	1.34514e+08	2.23676e+08	1.66766e+08	1.74684e+08
M0223	2-[(2S,3R,4S,5R)-5-(Aminomethyl)-3,4-dihydroxytetrahydro-2-furanyl]-N-(4-methoxybenzyl)acetamide	C15 H22 N2 O5	348.103	1.156	1.47185e+08	1.21538e+08	1.27689e+08	1.43671e+08	1.39431e+08	1.40149e+08	1.33787e+08	1.18862e+08	1.22706e+08	1.17177e+08	1.08537e+08	1.47185e+08	1.46645e+08	1.20155e+08	1.03731e+08	1.10275e+08	1.19867e+08	1.08029e+08	1.14014e+08	1.21648e+08	1.26702e+08	1.19275e+08
M0224	3beta-hydroxy-5alpha-cholest-8-ene-4alpha-carboxylic acid	C28 H46 O3	430.345	11.078	2.18378e+08	1.21213e+08	1.96587e+08	2.00311e+08	1.27597e+08	9.7837e+07	1.10202e+08	1.12579e+08	1.12108e+08	1.73028e+08	1.60985e+08	1.80779e+08	1.9858e+08	1.66872e+08	1.11916e+08	1.16774e+08	1.32428e+08	1.22067e+08	1.06431e+08	1.32781e+08	2.18378e+08	1.94533e+08
M0225	(8E)-2-Amino-8-octadecene-1,3,4-triol	C18 H37 N O3	315.278	7.214	1.60353e+08	1.2048e+08	1.19933e+08	9.6332e+07	9.79025e+07	1.11154e+08	1.16911e+08	1.08318e+08	1.60353e+08	1.32297e+08	7.63948e+07	1.02258e+08	8.26001e+07	1.36596e+08	9.93978e+07	1.19296e+08	9.1066e+07	9.22739e+07	9.30283e+07	8.65319e+07	8.38727e+07	7.45148e+07
M0226	(±)13-HpODE	C18 H32 O4	294.22	10.295	3.16723e+08	1.20421e+08	2.2349e+08	8.6757e+07	1.94121e+08	1.73159e+08	1.92754e+08	2.25047e+08	1.59163e+08	3.16723e+08	2.98971e+08	1.53157e+08	3.10202e+08	1.81348e+08	9.05348e+07	9.06761e+07	8.78905e+07	1.49303e+08	6.03996e+07	1.40181e+08	1.45979e+08	1.58691e+08
M0227	(2E)-3-(4-methoxy-2-{[(2S,3R,4S,5S,6R)-3,4,5-trihydroxy-6-(hydroxymethyl)oxan-2-yl]oxy}phenyl)prop-2-enoic acid	C16 H20 O9	378.093	4.822	2.00809e+08	1.17569e+08	1.22469e+08	1.27598e+08	6.74172e+07	7.38382e+07	7.32734e+07	1.19892e+08	1.32347e+08	1.34057e+08	1.88706e+08	1.92394e+08	2.00809e+08	8.89823e+07	9.20711e+07	1.00585e+08	8.56964e+07	8.65163e+07	8.67679e+07	1.13954e+08	1.40689e+08	1.27905e+08
M0228	1,3-Bis[(9Z,12Z)-9,12-octadecadienoyloxy]-2-propanyl (6Z,9Z,12Z)-6,9,12-octadecatrienoate	C57 H96 O6	876.718	11.341	7.86062e+08	1.16878e+08	8.09555e+07	6.69246e+08	1.16155e+08	1.14818e+08	1.00058e+08	5.6522e+07	9.46795e+07	5.2959e+07	6.52377e+07	8.31981e+07	9.52186e+07	1.1725e+08	1.74735e+08	2.87447e+08	4.04142e+08	5.31345e+08	5.9754e+08	5.3087e+08	7.41612e+08	7.86062e+08
M0229	Desmethylclozapine	C17 H17 Cl N4	312.119	3.654	2.53235e+08	1.1559e+08	1.03026e+08	1.15632e+08	6.23697e+07	6.88545e+07	5.82699e+07	1.52435e+08	1.6557e+08	1.80021e+08	1.92885e+08	2.11847e+08	2.53235e+08	6.92965e+07	6.08307e+07	6.97074e+07	4.91969e+07	5.5957e+07	5.77315e+07	7.51514e+07	8.65513e+07	7.90321e+07
M0230	Methyl 2-{[(1H-benzimidazol-2-ylsulfanyl)acetyl]amino}-1,3-benzothiazole-6-carboxylate	C18 H14 N4 O3 S2	398.052	1.265	1.15333e+08	1.15333e+08	1.02654e+08	9.68398e+07	1.07666e+08	9.32375e+07	9.64182e+07	9.46673e+07	9.92135e+07	9.35941e+07	1.14312e+08	9.64899e+07	1.06542e+08	9.0268e+07	9.0096e+07	9.84157e+07	9.11942e+07	9.31004e+07	1.10358e+08	9.88319e+07	8.89488e+07	9.54982e+07
M0231	Tentoxin	C22 H30 N4 O4	436.208	5.332	3.57993e+08	1.14951e+08	1.12113e+08	1.29776e+08	7.21094e+07	6.4703e+07	6.55174e+07	1.22651e+08	1.59458e+08	1.66075e+08	2.99063e+08	3.05825e+08	3.57993e+08	5.56278e+07	6.40272e+07	7.40775e+07	4.35897e+07	5.34023e+07	7.71221e+07	6.34361e+07	6.3485e+07	6.55779e+07
M0232	15-epi Cloprostenol	C22 H29 Cl O6	446.156	4.394	1.97942e+08	1.12726e+08	1.30671e+08	1.04616e+08	1.15463e+08	1.06712e+08	1.28418e+08	8.07722e+07	8.03219e+07	8.42778e+07	5.78892e+07	5.16501e+07	5.85522e+07	1.16518e+08	1.25104e+08	1.28779e+08	1.16887e+08	1.32196e+08	1.32963e+08	1.97942e+08	1.58507e+08	1.51377e+08
M0233	1,3,4,5-Tetrahydroxycyclohexanecarboxylic acid	C7 H12 O6	192.064	1.1	1.28297e+08	1.12237e+08	1.1223e+08	1.12509e+08	8.95279e+07	9.56024e+07	9.95315e+07	1.04524e+08	1.08892e+08	9.49896e+07	1.14946e+08	1.0482e+08	1.28297e+08	1.16007e+08	9.63735e+07	1.1359e+08	1.10692e+08	9.55498e+07	1.1273e+08	1.06163e+08	9.93926e+07	1.16157e+08
M0234	Avenein	C14 H18 O8	314.1	4.01	1.76897e+08	1.12016e+08	8.52813e+07	1.22695e+08	1.12776e+08	1.06233e+08	9.8936e+07	6.6063e+07	7.31699e+07	8.76016e+07	3.07693e+07	3.94905e+07	4.32129e+07	1.20678e+08	1.23831e+08	1.19599e+08	1.15464e+08	1.08837e+08	1.22472e+08	1.33608e+08	1.73731e+08	1.76897e+08
M0235	(±)-Abscisic acid	C15 H20 O4	264.136	5.87	2.61051e+08	1.11235e+08	1.44244e+08	2.08341e+08	1.11329e+08	1.28285e+08	1.10798e+08	1.14654e+08	1.63765e+08	1.57564e+08	1.1738e+08	1.22579e+08	1.64172e+08	1.39036e+08	1.57222e+08	1.72421e+08	1.76981e+08	1.63131e+08	1.80827e+08	2.24521e+08	2.61051e+08	2.1808e+08
M0236	3-Acetoxyurs-12-en-23-oic acid	C32 H50 O4	498.371	11.364	1.84934e+08	1.11059e+08	1.03349e+08	9.77284e+07	1.21572e+08	1.45559e+08	1.15245e+08	5.24431e+07	1.84934e+08	1.40923e+08	6.8598e+07	9.06211e+07	1.37479e+08	1.00616e+08	5.98247e+07	1.0081e+08	5.89002e+07	6.22271e+07	8.32454e+07	1.30981e+08	9.39621e+07	7.79414e+07
M0237	4-Isopropylaniline	C9 H13 N	135.105	0.098	1.80115e+08	1.09176e+08	1.29888e+08	1.58693e+08	5.67221e+07	7.67789e+07	1.20554e+08	7.09358e+07	1.58214e+08	1.55806e+08	1.24796e+08	7.87905e+07	1.06277e+08	7.8423e+07	1.12507e+08	1.35678e+08	4.97839e+07	1.14274e+08	1.40163e+08	1.31861e+08	1.56172e+08	1.80115e+08
M0238	(1R,3R,4S,6S,8R,9R,10S,11S)-9-(acetyloxy)-8-hydroxy-3,8-dimethyl-12-methylidene-7,13-dioxo-5,14-dioxatricyclo[9.3.0.0â´,â¶]tetradecan-10-yl 2-methylprop-2-enoate	C21 H26 O9	444.14	3.841	1.24237e+08	1.09023e+08	5.75832e+07	1.11195e+08	1.07265e+08	1.17212e+08	3.25494e+07	1.06115e+08	6.58474e+07	1.21679e+08	5.1288e+07	5.66107e+07	8.01141e+07	1.10013e+08	1.24237e+08	1.03217e+08	1.01226e+08	1.0415e+08	1.17535e+08	8.14627e+07	1.21444e+08	1.16112e+08
M0239	2-Amino-6-({[(2-chlorobenzyl)oxy]carbonyl}amino)hexanoic acid	C14 H19 Cl N2 O4	314.098	1.29	1.27362e+08	1.08861e+08	7.54004e+07	6.89976e+07	1.27362e+08	9.17379e+07	8.17659e+07	5.11948e+07	7.09392e+07	6.92759e+07	5.81257e+07	5.93384e+07	5.38922e+07	4.6092e+07	6.68185e+07	7.52911e+07	5.29756e+07	7.3994e+07	5.64459e+07	8.22219e+07	9.97657e+07	1.04656e+08
M0240	(1R,3R,4S,5R)-3,4-bis({[(2E)-3-(3,4-dihydroxyphenyl)prop-2-enoyl]oxy})-1,5-dihydroxycyclohexane-1-carboxylic acid	C25 H24 O12	516.127	5.025	2.13042e+08	1.08242e+08	1.07023e+08	1.06063e+08	5.40645e+07	7.80867e+07	7.23871e+07	3.75292e+07	7.80216e+07	4.95921e+07	7.6319e+07	1.06002e+08	9.08386e+07	1.07705e+08	1.38449e+08	1.15209e+08	2.13042e+08	1.36513e+08	1.09747e+08	1.2533e+08	1.49872e+08	1.53437e+08
M0241	(2S,4R,5S,6S,7R)-5,6,12,14-tetrahydroxy-4-(hydroxymethyl)-13-methoxy-3,8-dioxatricyclo[8.4.0.0Â?,â·]tetradeca-1(14),10,12-trien-9-one	C14 H16 O9	350.062	1.058	1.34631e+08	1.06504e+08	1.04325e+08	1.01121e+08	1.12521e+08	1.34631e+08	1.22557e+08	8.69241e+07	1.14155e+08	9.46887e+07	9.30519e+07	8.83506e+07	1.10945e+08	1.13481e+08	9.09048e+07	1.02193e+08	9.44099e+07	1.06215e+08	1.06498e+08	1.03987e+08	9.94223e+07	8.30082e+07
M0242	Nicotinic acid	C6 H5 N O2	123.032	1.079	1.33986e+08	1.06303e+08	1.03434e+08	1.09911e+08	8.14311e+07	8.44433e+07	8.27802e+07	1.22932e+08	1.33986e+08	1.27141e+08	1.12993e+08	1.11804e+08	1.28706e+08	9.54284e+07	8.99749e+07	9.66973e+07	8.51599e+07	9.76522e+07	8.68284e+07	1.08021e+08	1.02671e+08	1.02841e+08
M0243	ethyl 4-[2-(4-methylbenzoyl)hydrazino]-2-(trifluoromethyl)pyrimidine-5-carboxylate	C16 H15 F3 N4 O3	368.109	1.298	1.39838e+08	1.06213e+08	1.24607e+08	7.67074e+07	7.30577e+07	9.53779e+07	1.0139e+08	7.55373e+07	1.39838e+08	7.84374e+07	8.77195e+07	8.21884e+07	7.12819e+07	1.20658e+08	1.26354e+08	8.30422e+07	1.01838e+08	7.86216e+07	9.67575e+07	1.24766e+08	8.81269e+07	8.23988e+07
M0244	1-(4-Methoxyphenoxy)-3-[(2-{[4-(trifluoromethyl)pyrimidin-2-yl]amino}ethyl)amino]propan-2-ol	C17 H21 F3 N4 O3	386.156	3.96	1.43748e+08	1.04673e+08	1.06045e+08	1.01554e+08	1.16664e+08	7.43226e+07	8.97591e+07	8.06857e+07	9.35282e+07	1.15811e+08	8.71116e+07	8.67295e+07	1.12397e+08	1.11872e+08	1.08971e+08	1.12539e+08	9.47751e+07	1.05568e+08	9.92783e+07	1.11131e+08	1.28704e+08	1.43748e+08
M0245	(E)-Ferulic acid	C10 H10 O4	194.058	5.009	1.17002e+08	1.04643e+08	1.0487e+08	1.06568e+08	8.20569e+07	8.80358e+07	9.64751e+07	7.26067e+07	1.06581e+08	9.15363e+07	7.85868e+07	8.41882e+07	7.77391e+07	1.1194e+08	1.00635e+08	9.54614e+07	9.04002e+07	9.75572e+07	9.8868e+07	1.1243e+08	1.17002e+08	8.68159e+07
M0246	(7E,13E)-9,15-dihydroxy-4,10,16-trimethyl-1,5,11-trioxacyclohexadeca-7,13-diene-2,6,12-trione	C16 H22 O8	364.114	4.376	1.37436e+08	1.03713e+08	1.05617e+08	1.10325e+08	1.08053e+08	1.15619e+08	1.09616e+08	7.64634e+07	9.79737e+07	1.02492e+08	1.02999e+08	1.08693e+08	1.19015e+08	7.71175e+07	8.04423e+07	8.44319e+07	8.34804e+07	8.46931e+07	9.52627e+07	1.33371e+08	1.37436e+08	1.31643e+08
M0247	4-(β-D-Glucopyranosyloxy)benzyl 4,5-dideoxy-3-C-methylpentonate	C19 H28 O10	438.151	4.021	1.17606e+08	1.02495e+08	6.58438e+07	9.77879e+07	7.97874e+07	1.03515e+08	6.17581e+07	7.31214e+07	6.33486e+07	9.9801e+07	4.83164e+07	6.48822e+07	6.72434e+07	9.95432e+07	1.03567e+08	1.17606e+08	1.09076e+08	1.11067e+08	1.05324e+08	7.47004e+07	1.05366e+08	1.13609e+08
M0248	2-(3,4-Dihydroxyphenyl)-5-hydroxy-4-oxo-4H-chromen-7-yl 6-O-(6-deoxy-alpha-L-mannopyranosyl)-beta-D-glucopyranoside	C27 H30 O15	594.159	4.653	1.84983e+08	1.01821e+08	1.0878e+08	1.28614e+08	5.11689e+07	8.25107e+07	7.05635e+07	4.74914e+07	8.36921e+07	5.48695e+07	1.35685e+08	1.84983e+08	1.62247e+08	7.77503e+07	9.82441e+07	7.63318e+07	1.64665e+08	1.27092e+08	8.92581e+07	1.54943e+08	1.72588e+08	1.7139e+08
M0249	1-[(9Z)-octadecenoyl]-2-[(4Z,7Z,10Z,13Z,16Z,19Z)-docosahexaenoyl]-sn-glycero-3-phosphocholine	C48 H82 N O8 P	831.576	10.566	1.01462e+08	1.01462e+08	3.17875e+07	1.71999e+07	5.38707e+07	5.28557e+07	5.65527e+07	4.14672e+07	3.46871e+07	3.64668e+07	2.44155e+07	2.90471e+07	2.48154e+07	1.96643e+07	2.18997e+07	1.85587e+07	1.55915e+07	1.96701e+07	2.18621e+07	1.38517e+07	1.31732e+07	1.44689e+07
M0250	Disperse red 17	C17 H20 N4 O4	344.145	3.652	2.25009e+08	1.0042e+08	8.99896e+07	9.80101e+07	4.9842e+07	5.53929e+07	4.92675e+07	1.2688e+08	1.46333e+08	1.54357e+08	1.72377e+08	1.85522e+08	2.25009e+08	5.81507e+07	5.14676e+07	5.97154e+07	3.74384e+07	4.52901e+07	4.70844e+07	6.33147e+07	7.40709e+07	6.60652e+07
M0251	Sinapic acid	C11 H12 O5	226.084	4.089	1.11061e+08	9.94427e+07	6.51485e+07	9.97107e+07	8.38205e+07	8.05589e+07	8.08313e+07	6.66629e+07	7.96975e+07	9.47219e+07	7.51339e+07	9.32159e+07	1.02026e+08	8.36161e+07	7.01117e+07	7.20999e+07	6.87655e+07	7.80069e+07	8.85739e+07	1.1003e+08	1.11061e+08	1.02148e+08
M0252	Glycerol phenylbutyrate	C33 H38 O6	530.267	10.385	2.72248e+08	9.93168e+07	1.67226e+08	1.95046e+08	1.41822e+08	1.20871e+08	1.46339e+08	2.32803e+08	1.8381e+08	2.32889e+08	2.04761e+08	1.7789e+08	1.78355e+08	2.4058e+08	2.35406e+08	2.72248e+08	2.13986e+08	2.50182e+08	2.65274e+08	2.3298e+08	2.3764e+08	2.30728e+08
M0253	N5-(4-chlorobenzoyl)-4-methyl-4,5,6,7-tetrahydrothieno[3,2-c]pyridine-5-carboxamide	C16 H15 Cl N2 O2 S	372.015	1.73	1.39506e+08	9.90566e+07	8.89494e+07	8.92073e+07	9.92229e+07	8.85015e+07	9.45045e+07	7.73719e+07	9.58718e+07	9.49189e+07	7.69781e+07	7.85111e+07	7.05633e+07	8.86397e+07	9.02239e+07	8.74784e+07	8.40157e+07	8.3195e+07	8.99838e+07	1.35074e+08	1.01436e+08	1.39506e+08
M0254	5-hydroxy-3-(4-hydroxyphenyl)-7-{[(2S,3R,4S,5S,6R)-3,4,5-trihydroxy-6-({[(2R,3R,4R,5R,6S)-3,4,5-trihydroxy-6-methyloxan-2-yl]oxy}methyl)oxan-2-yl]oxy}-4H-chromen-4-one	C27 H30 O14	578.164	4.898	1.19654e+08	9.84924e+07	9.90792e+07	1.03143e+08	9.76958e+07	1.13012e+08	1.02636e+08	7.45845e+07	1.01453e+08	1.04765e+08	9.53046e+07	1.06419e+08	1.19654e+08	8.44323e+07	7.98224e+07	8.67928e+07	8.66172e+07	8.72038e+07	9.69158e+07	1.08582e+08	1.07203e+08	1.03167e+08
M0255	methyl 2-(1,3,5-trihydroxy-4a-methyl-8-oxo-decahydronaphthalen-2-yl)prop-2-enoate	C15 H22 O6	336.102	0.969	1.31182e+08	9.75683e+07	1.13835e+08	9.39494e+07	1.0562e+08	1.15909e+08	1.07706e+08	1.27143e+08	1.31182e+08	1.26589e+08	7.48027e+07	9.44946e+07	6.38786e+07	1.22767e+08	8.24514e+07	1.09839e+08	6.0735e+07	7.99618e+07	1.17551e+08	1.00039e+08	7.25621e+07	6.70128e+07
M0256	Ferulic acid	C10 H10 O4	194.058	4.267	1.33127e+08	9.71589e+07	9.07245e+07	1.05135e+08	4.11695e+07	4.85113e+07	4.79079e+07	5.61007e+07	8.45395e+07	7.64855e+07	8.05788e+07	9.12526e+07	9.02702e+07	1.23402e+08	9.82043e+07	1.0966e+08	8.20619e+07	9.29514e+07	1.02334e+08	1.02514e+08	1.33127e+08	1.21363e+08
M0257	TG(16:1(9Z)/18:1(9Z)/20:4(5Z,8Z,11Z,14Z))[iso6]	C57 H98 O6	878.733	11.34	1.11985e+08	9.71371e+07	7.05774e+07	8.19548e+07	8.51452e+07	4.51762e+07	5.79211e+07	3.54756e+07	6.15149e+07	2.79182e+07	2.3162e+07	5.71588e+07	5.58114e+07	6.81478e+07	5.22132e+07	1.08954e+08	7.33654e+07	7.67766e+07	1.01703e+08	1.11985e+08	9.79019e+07	9.29518e+07
M0258	5,7,2',3',4'-Pentahydroxy-3,6-dimethoxyflavone 7-glucoside	C23 H24 O14	524.115	1.076	1.40463e+08	9.63156e+07	9.07677e+07	8.38059e+07	7.90379e+07	7.3522e+07	7.92245e+07	9.00689e+07	8.38277e+07	7.79306e+07	7.44386e+07	1.29271e+08	1.40463e+08	8.34877e+07	6.55079e+07	6.67688e+07	1.05887e+08	7.90135e+07	8.35922e+07	7.40977e+07	9.57171e+07	1.14948e+08
M0259	α-Hydroxyalprazolam	C17 H13 Cl N4 O	324.082	2.35	1.95836e+08	9.60483e+07	9.42301e+07	1.60159e+08	5.47893e+07	5.34703e+07	6.71172e+07	1.82828e+08	9.64797e+07	8.3888e+07	1.22412e+08	1.31823e+08	9.15114e+07	5.79631e+07	1.27883e+08	8.34877e+07	1.64351e+08	1.15858e+08	5.09975e+07	1.38671e+08	1.0208e+08	1.95836e+08
M0260	Gentiopicrin	C16 H20 O9	356.111	4.266	1.43167e+08	9.5474e+07	7.14802e+07	1.07109e+08	2.72518e+07	3.60666e+07	3.01757e+07	5.2772e+07	4.99411e+07	6.11563e+07	6.76072e+07	9.73985e+07	9.66173e+07	1.05081e+08	1.31353e+08	1.18748e+08	1.04345e+08	1.04441e+08	1.01514e+08	9.5215e+07	1.40609e+08	1.43167e+08
M0261	1-Myristoyl-2-arachidonyl-sn-glycero-3-phosphoethanolamine	C39 H78 N O8 P	719.547	10.57	1.51618e+08	9.47785e+07	2.8892e+07	5.16555e+07	9.37106e+07	1.40396e+08	9.39555e+07	1.51618e+08	6.97862e+07	4.1047e+07	5.81703e+07	2.52493e+07	2.40449e+07	3.83639e+07	3.91176e+07	4.80988e+07	3.00169e+07	2.63293e+07	3.56635e+07	7.44909e+07	5.1647e+07	5.20119e+07
M0262	Melilotoside	C15 H18 O8	326.1	4.105	1.36584e+08	9.45037e+07	7.6735e+07	1.08457e+08	4.89795e+07	5.88159e+07	5.05452e+07	7.64536e+07	9.48894e+07	9.69749e+07	1.15712e+08	1.26256e+08	1.36584e+08	7.6086e+07	9.82274e+07	7.81218e+07	1.24144e+08	9.0702e+07	8.13138e+07	8.5105e+07	1.24211e+08	1.29568e+08
M0263	Oxymatrine	C15 H24 N2 O2	528.364	10.709	2.22885e+08	9.41025e+07	1.26374e+08	1.45381e+08	1.02792e+08	1.34948e+08	1.46728e+08	4.91672e+07	1.01261e+08	8.60011e+07	1.90177e+08	1.99941e+08	2.0872e+08	6.40862e+07	5.73335e+07	6.22089e+07	7.14145e+07	7.95448e+07	8.94887e+07	2.22885e+08	2.04182e+08	1.97458e+08
M0264	2-(3-Phenylpropyl)tetrahydrofuran	C13 H18 O	190.136	10.838	2.61235e+08	9.31693e+07	1.14959e+08	9.53941e+07	1.17275e+08	8.3637e+07	8.22333e+07	6.51305e+07	1.38791e+08	6.43509e+07	2.61235e+08	1.45548e+08	8.49468e+07	1.00137e+08	1.16848e+08	1.48909e+08	9.4034e+07	8.26458e+07	9.05e+07	1.2856e+08	1.33126e+08	6.8632e+07
M0265	Asiatic acid	C30 H48 O5	470.34	8.355	4.3018e+08	9.28771e+07	1.09845e+08	1.3365e+08	1.01117e+07	7.98413e+06	9.57895e+06	4.91863e+07	9.6209e+07	1.09172e+08	2.72987e+08	3.32365e+08	4.3018e+08	1.30055e+07	1.09259e+07	1.05138e+07	1.05897e+07	1.05256e+07	1.09995e+07	1.29861e+07	1.29878e+07	1.02241e+07
M0266	5,6-dihydroxy-2-indolecarboxylic acid	C9 H7 N O4	193.038	1.042	2.08332e+08	9.22881e+07	7.87077e+07	7.73035e+07	9.12062e+07	7.20841e+07	7.94012e+07	2.08332e+08	1.92538e+08	1.96266e+08	1.24561e+08	4.4871e+07	9.30765e+07	1.08762e+08	1.16678e+08	1.19372e+08	9.84721e+07	1.04712e+08	9.46151e+07	4.76404e+07	4.93908e+07	4.78605e+07
M0267	1-linoleoyl-sn-glycero-3-phosphoethanolamine	C23 H44 N O7 P	477.286	8.391	1.55329e+08	9.16778e+07	9.38068e+07	1.40769e+08	9.94019e+07	7.30919e+07	6.96957e+07	8.11075e+07	9.622e+07	8.43734e+07	1.26418e+08	1.23574e+08	1.55329e+08	9.56239e+07	6.64725e+07	7.16752e+07	8.95033e+07	1.20798e+08	1.18959e+08	9.58631e+07	9.1557e+07	9.46158e+07
M0268	2-[(9Z)-9-Hexadecenoyloxy]-1,3-propanediyl (5Z,8Z,11Z,14Z,5'Z,8'Z,11'Z,14'Z)bis(-5,8,11,14-icosatetraenoate)	C59 H96 O6	900.718	11.339	9.09223e+07	9.09223e+07	3.83498e+07	8.01577e+06	7.61267e+07	3.49019e+07	5.14903e+07	3.05749e+07	5.05034e+07	2.10099e+07	1.54178e+07	3.88555e+07	4.00919e+07	2.0907e+07	1.47457e+07	1.46889e+07	2.02183e+07	1.28622e+07	2.41718e+07	1.34259e+07	9.0188e+06	9.01119e+06
M0269	Valproic acid beta-D-glucuronide	C14 H24 O8	320.147	4.69	1.3235e+08	9.02603e+07	1.03197e+08	1.10645e+08	1.25246e+08	1.22955e+08	1.3235e+08	9.45516e+07	1.10381e+08	1.08863e+08	1.01296e+08	1.02585e+08	1.09347e+08	7.22882e+07	6.39014e+07	6.61265e+07	8.98198e+07	7.58509e+07	8.37414e+07	9.5761e+07	8.54093e+07	8.63965e+07
M0270	(2S,4aS,6aS,6bR,10S,12aS,14bS)-10-hydroxy-2,4a,6a,6b,9,9,12a-heptamethyl-13-oxo-1,2,3,4,4a,5,6,6a,6b,7,8,8a,9,10,11,12,12a,12b,13,14b-icosahydropicene-2-carboxylic acid	C30 H46 O4	470.34	8.997	1.67648e+08	9.02098e+07	8.9894e+07	8.67788e+07	8.99331e+07	1.07758e+08	8.97005e+07	7.75706e+07	1.48726e+08	1.10638e+08	8.78158e+07	1.07281e+08	1.21753e+08	9.96018e+07	8.0425e+07	8.85858e+07	6.64371e+07	6.57339e+07	7.37246e+07	1.67648e+08	9.4703e+07	1.04746e+08
M0271	Deoxyloganic acid	C16 H24 O9	360.142	4.736	1.27238e+08	8.99663e+07	9.23417e+07	9.85296e+07	8.14163e+07	8.81176e+07	8.8344e+07	8.51655e+07	1.02427e+08	9.61398e+07	1.20385e+08	1.19017e+08	1.27238e+08	7.43596e+07	7.20877e+07	7.32059e+07	8.12606e+07	7.97312e+07	8.32101e+07	8.79659e+07	9.33479e+07	8.65215e+07
M0272	.alpha.-Chlorohydrin	C3 H7 Cl O2	110.013	8.411	9.44761e+07	8.97005e+07	5.08327e+07	3.82374e+07	6.60037e+07	1.61397e+07	5.7223e+07	5.22892e+07	3.19875e+07	5.05235e+07	5.54741e+07	3.58469e+07	3.3409e+07	4.52524e+07	4.31345e+07	4.15183e+07	4.3788e+07	4.24907e+07	4.00331e+07	4.15583e+07	9.44761e+07	3.68129e+07
M0273	(3S,5S)-carbapenam-3-carboxylic acid	C7 H9 N O3	155.058	1.097	1.36878e+08	8.94962e+07	9.87427e+07	1.04107e+08	6.52148e+07	9.55773e+07	9.26041e+07	9.27434e+07	1.01575e+08	1.10157e+08	1.06124e+08	1.36878e+08	1.29302e+08	9.82224e+07	9.88332e+07	1.17926e+08	1.05893e+08	1.04741e+08	1.03814e+08	1.04234e+08	1.04624e+08	1.16153e+08
M0274	(1R,3R,6R,8S,10R,13S,16S,17R)-8-tert-butyl-6,17-dihydroxy-16-methyl-2,4,14,19-tetraoxahexacyclo[8.7.2.0Âa,ÂaÂa.0Âl,â·.0â·,ÂaÂa.0ÂaÂl,Âaâ·]nonadecane-5,15,18-trione	C20 H24 O9	430.125	4.109	9.66287e+07	8.91065e+07	7.40339e+07	8.69554e+07	6.96201e+07	7.96541e+07	8.26503e+07	7.12742e+07	7.69595e+07	7.24023e+07	5.10463e+07	5.69598e+07	5.06078e+07	9.66287e+07	9.14527e+07	9.47095e+07	8.10737e+07	8.0408e+07	8.8839e+07	8.79514e+07	9.26092e+07	8.58343e+07
M0275	Ethyl 3-cyclopropyl-1-methyl-4-morpholino-1H-pyrazolo[3,4-b]pyridine-5-carboxylate	C17 H22 N4 O3	330.166	5.016	1.63211e+08	8.75517e+07	9.24201e+07	8.42281e+07	1.49551e+08	1.63211e+08	1.57216e+08	8.21671e+07	9.85584e+07	8.91569e+07	1.03885e+08	1.10692e+08	1.14258e+08	3.41272e+07	3.22506e+07	3.41399e+07	6.15964e+07	5.559e+07	5.62564e+07	7.05184e+07	7.3632e+07	7.13404e+07
M0276	N-(3-Carboxypropanoyl)-5-hydroxynorvaline	C9 H15 N O6	233.09	1.056	2.08106e+08	8.56318e+07	8.70729e+07	9.38577e+07	6.36229e+07	6.76903e+07	5.63337e+07	2.08106e+08	1.89709e+08	1.90141e+08	1.87902e+08	8.85616e+07	1.93671e+08	8.35167e+07	8.08358e+07	9.1749e+07	7.76454e+07	7.59723e+07	8.85776e+07	6.17744e+07	7.03252e+07	6.03325e+07
M0277	1-Palmitoyl-2-arachidonoyl-sn-glycerol	C39 H68 O5	616.507	11.152	1.38863e+08	8.55705e+07	5.78736e+07	1.26877e+08	6.1916e+07	1.17532e+08	1.32772e+08	1.38863e+08	6.00016e+07	1.29681e+08	8.97894e+07	6.85167e+07	7.52339e+07	1.11499e+08	7.87872e+07	8.6715e+07	9.14821e+07	9.65529e+07	9.45363e+07	9.15054e+07	9.29571e+07	1.16709e+08
M0278	L-Phenylalanine	C9 H11 N O2	165.079	2.815	2.22985e+08	8.40553e+07	1.2894e+08	1.44531e+08	1.068e+08	1.15066e+08	1.1099e+08	7.38428e+07	6.24727e+07	4.063e+07	7.69041e+07	3.79668e+07	4.32655e+07	1.36646e+08	1.13392e+08	1.348e+08	1.97792e+08	2.08637e+08	2.22985e+08	1.12347e+08	1.09941e+08	5.65281e+07
M0279	Methyl 3,7,8-trihydroxy-3-methyl-10-oxo-1,4-dihydropyrano[4,3-b]chromene-9-carboxylate	C15 H14 O8	322.067	3.527	1.09196e+08	8.36579e+07	7.64323e+07	9.06985e+07	8.46912e+07	8.9557e+07	8.1351e+07	7.17509e+07	7.80878e+07	7.59059e+07	5.47649e+07	6.16461e+07	7.09524e+07	9.04285e+07	8.84882e+07	8.73773e+07	8.67002e+07	8.31203e+07	9.16028e+07	9.32835e+07	1.07827e+08	1.09196e+08
M0280	2-Acetyl-5-hydroxy-3-methoxyphenyl hexopyranoside	C15 H20 O9	344.111	3.962	1.41687e+08	8.30897e+07	5.87579e+07	8.47426e+07	1.28824e+08	8.43818e+07	1.1245e+08	6.36964e+07	6.84506e+07	9.13025e+07	5.0581e+07	1.23349e+08	1.05594e+08	6.677e+07	6.63805e+07	6.39922e+07	7.95142e+07	7.29654e+07	1.04022e+08	8.64717e+07	1.41687e+08	9.77514e+07
M0281	4-Amino-3-pyridinol	C5 H6 N2 O	110.047	1.094	1.78712e+08	8.247e+07	7.84473e+07	7.84592e+07	8.46964e+07	7.93332e+07	7.70614e+07	1.45596e+08	1.78712e+08	1.545e+08	9.53912e+07	1.92065e+07	8.74444e+07	8.44306e+07	1.00506e+08	9.04706e+07	9.47857e+07	1.0283e+08	9.30254e+07	4.08558e+07	5.1743e+07	4.59833e+07
M0282	(S)-demethyl-4-deoxygadusol	C7 H10 O5	174.053	1.099	1.0766e+08	8.24616e+07	7.36845e+07	8.03837e+07	6.18173e+07	6.90969e+07	6.71158e+07	6.73703e+07	7.83182e+07	7.94135e+07	9.65284e+07	7.00378e+07	1.0766e+08	7.86144e+07	6.50907e+07	7.55199e+07	8.11252e+07	6.68198e+07	8.19774e+07	7.44221e+07	8.46241e+07	8.90142e+07
M0283	N-(1-Benzothiophen-3-yl)-N'-(3-cyclopropyl-1-methyl-1H-pyrazol-5-yl)urea	C16 H16 N4 O S	334.088	1.137	4.6668e+08	8.2109e+07	8.22255e+07	1.00434e+08	4.6668e+08	1.60238e+08	1.03353e+08	3.706e+08	1.3666e+08	4.12665e+08	1.01781e+08	1.02775e+08	1.03252e+08	3.73208e+08	7.66998e+07	3.81251e+08	6.95481e+07	9.30657e+07	8.04083e+07	9.48012e+07	4.10563e+08	9.78378e+07
M0284	2-Aminonicotinic acid	C6 H6 N2 O2	138.043	1.103	1.61561e+08	8.131e+07	7.85811e+07	8.36258e+07	1.28552e+08	1.42255e+08	1.61561e+08	4.88934e+07	6.4596e+07	5.5218e+07	8.99758e+07	8.20928e+07	1.00603e+08	5.17423e+07	4.57302e+07	4.95922e+07	7.22151e+07	9.18654e+07	7.85534e+07	7.98076e+07	7.06888e+07	6.63686e+07
M0285	beta-Aspartylaspartic acid	C8 H12 N2 O7	248.065	1.098	1.14458e+08	8.06013e+07	7.76061e+07	7.96206e+07	7.22839e+07	7.2163e+07	8.00978e+07	7.9706e+07	7.19158e+07	8.91979e+07	4.73551e+07	5.29886e+07	4.94826e+07	1.14458e+08	1.01214e+08	1.13076e+08	7.68017e+07	9.58775e+07	9.31595e+07	7.28728e+07	6.67282e+07	5.71342e+07
M0286	DL-Homoserine	C4 H9 N O3	119.059	1.046	8.92093e+07	7.99228e+07	7.43294e+07	7.80009e+07	7.92527e+07	7.73059e+07	8.1101e+07	7.55544e+07	8.50974e+07	7.94075e+07	5.90013e+07	6.88109e+07	6.05629e+07	8.11424e+07	8.92093e+07	8.70947e+07	8.60009e+07	8.21158e+07	8.60704e+07	6.37119e+07	6.07666e+07	5.92701e+07
M0287	Ectoine	C6 H10 N2 O2	142.075	1.078	1.07244e+08	7.96816e+07	7.8114e+07	8.37114e+07	6.80473e+07	7.14929e+07	7.74651e+07	7.0053e+07	7.67356e+07	7.55783e+07	5.66978e+07	5.60485e+07	5.95012e+07	1.07244e+08	1.04064e+08	1.04278e+08	7.74855e+07	7.96497e+07	9.2328e+07	7.14925e+07	7.26758e+07	6.7533e+07
M0288	N-(4-{(R)-Hydroxy[(3R)-4-(4-methoxybenzyl)-5-oxo-3-morpholinyl]methyl}phenyl)-4-(2-methyl-2-propanyl)benzamide	C30 H34 N2 O5	524.224	5.478	2.21284e+08	7.75346e+07	1.22095e+08	1.23288e+08	9.1906e+07	8.8996e+07	7.43036e+07	1.09321e+08	2.20232e+08	1.61396e+08	1.84876e+08	1.37692e+08	2.21284e+08	8.31309e+07	8.8902e+07	1.04361e+08	9.94825e+07	8.97661e+07	7.46656e+07	1.1901e+08	1.32917e+08	1.15494e+08
M0289	(2S)-4-Methyl-2-({[(3S,4S,5R)-2,3,4-trihydroxy-5-(hydroxymethyl)tetrahydro-2-furanyl]methyl}amino)pentanoic acid (non-preferred name)	C12 H23 N O7	293.148	1.115	2.03821e+08	7.65628e+07	7.62718e+07	7.42569e+07	7.73857e+07	8.04416e+07	8.68471e+07	1.79411e+08	2.03821e+08	1.81916e+08	1.23387e+08	2.84705e+07	1.16442e+08	8.05553e+07	8.86695e+07	7.67496e+07	8.92906e+07	9.23497e+07	8.57851e+07	3.51281e+07	3.75496e+07	3.75348e+07
M0290	1,2-Dioleoyl-sn-glycero-3-PE	C41 H78 N O8 P	743.547	10.545	7.64093e+07	7.64093e+07	3.32626e+07	2.0391e+07	4.72853e+07	3.60307e+07	2.73153e+07	3.22603e+07	3.288e+07	3.55354e+07	4.43083e+07	4.5714e+07	3.02294e+07	5.52388e+07	2.83153e+07	2.27507e+07	2.42598e+07	1.85814e+07	1.96053e+07	2.45122e+07	1.92521e+07	2.16217e+07
M0291	LV1850000	C7 H8 O3	140.048	1.105	1.06054e+08	7.60018e+07	6.97748e+07	8.64787e+07	5.13724e+07	6.22179e+07	6.08022e+07	5.64608e+07	9.42058e+07	6.17316e+07	9.55512e+07	1.03715e+08	1.06054e+08	4.96621e+07	3.96357e+07	5.13845e+07	5.94786e+07	4.90959e+07	7.4685e+07	7.87094e+07	5.65079e+07	5.54628e+07
M0292	Î±-Isopropylmalate	C7 H12 O5	176.068	4.108	1.31583e+08	7.58108e+07	8.11686e+07	8.58734e+07	4.11751e+07	4.64412e+07	4.83036e+07	7.60189e+07	9.3729e+07	9.16421e+07	1.07514e+08	1.12734e+08	1.31583e+08	7.03196e+07	6.64732e+07	7.25098e+07	9.15541e+07	8.69535e+07	9.33759e+07	4.57012e+07	4.6608e+07	4.43554e+07
M0293	2-(allylsulfanyl)-3-benzyl-7-methyl-5,6,7,8-tetrahydro[1]benzothieno[2,3-d]pyrimidin-4(3H)-one	C21 H22 N2 O S2	382.124	4.736	1.08644e+08	7.57851e+07	8.07225e+07	8.18941e+07	6.88062e+07	7.60574e+07	7.55378e+07	7.6563e+07	9.07887e+07	7.77936e+07	9.94293e+07	1.04874e+08	1.08644e+08	6.68116e+07	6.05818e+07	6.4978e+07	7.21366e+07	7.355e+07	7.29505e+07	7.54081e+07	7.55617e+07	7.67142e+07
M0294	3-{(2S,5aS,8aR)-1-Methyl-6-[(1-methyl-1H-benzimidazol-2-yl)methyl]-5-oxodecahydropyrrolo[3,2-E][1,4]diazepin-2-yl}-N-(2-thienylmethyl)propanamide	C25 H32 N6 O2 S	518.177	4.346	8.71403e+07	7.57751e+07	6.67298e+07	6.85191e+07	6.72177e+07	6.74448e+07	7.63544e+07	6.67856e+07	7.72698e+07	7.3159e+07	5.78705e+07	5.34225e+07	5.75271e+07	7.96177e+07	7.88699e+07	8.71403e+07	6.49954e+07	6.91872e+07	7.54965e+07	7.56407e+07	7.15207e+07	6.43426e+07
M0295	5-amino-1-(1-phenyl-1H-pyrazolo[3,4-d]pyrimidin-4-yl)-1H-pyrazole-4-carbonitrile	C15 H10 N8	302.098	3.38	1.1404e+08	7.55304e+07	6.18132e+07	4.29288e+07	8.87741e+07	6.94699e+07	8.10988e+07	7.65009e+07	5.3636e+07	9.1725e+07	9.30039e+07	8.94587e+07	1.1404e+08	3.08084e+07	2.91143e+07	2.97651e+07	4.33242e+07	4.44633e+07	4.69006e+07	4.52538e+07	4.8967e+07	4.68639e+07
M0296	Vanillin methyl ether	C9 H10 O3	166.063	1.124	7.78667e+07	7.53722e+07	6.38413e+07	6.30621e+07	6.55221e+07	7.45192e+07	6.87512e+07	7.08004e+07	5.98003e+07	5.82037e+07	7.1391e+07	7.41943e+07	7.78667e+07	5.34665e+07	6.02647e+07	5.04974e+07	4.74608e+07	5.59173e+07	6.10151e+07	6.17e+07	7.20745e+07	7.63379e+07
M0297	L-(+)-ERGOTHIONEINE	C9 H15 N3 O2 S	229.087	1.15	8.7546e+07	7.50998e+07	7.35254e+07	8.02725e+07	6.36259e+07	6.90497e+07	2.8217e+07	5.43273e+07	7.08839e+07	6.80334e+07	7.87639e+07	7.88032e+07	4.56311e+07	6.08677e+07	6.44866e+07	7.06772e+07	8.16211e+07	7.04822e+07	7.57367e+07	8.11871e+07	8.62454e+07	8.7546e+07
M0298	(2Z)-3-(1,3-Benzodioxol-5-yl)acrylaldehyde	C10 H8 O3	176.048	4.264	1.03659e+08	7.47328e+07	8.06297e+07	8.92878e+07	3.76269e+07	4.39812e+07	4.46126e+07	4.90223e+07	7.28413e+07	6.66626e+07	6.94433e+07	7.67203e+07	7.59269e+07	1.00986e+08	6.84456e+07	7.66937e+07	6.43058e+07	7.15912e+07	8.28207e+07	8.41334e+07	1.03659e+08	9.67216e+07
M0299	Histamine	C5 H9 N3	111.08	11.928	9.35104e+07	7.4514e+07	7.72828e+07	6.43465e+07	8.41862e+07	8.18964e+07	7.81665e+07	6.61629e+07	6.56079e+06	8.60453e+07	2.20131e+07	9.35104e+07	9.31336e+07	7.37719e+07	6.80793e+07	9.26599e+07	4.78984e+06	7.47187e+07	7.86314e+07	8.46792e+07	6.82714e+07	2.67467e+06
M0300	N-Acetylglucosaminitol	C8 H17 N O6	223.106	1.038	2.08015e+08	7.42859e+07	8.23323e+07	8.57149e+07	6.87865e+07	6.04637e+07	6.77462e+07	1.40425e+08	1.36004e+08	1.38697e+08	1.80898e+08	1.10815e+08	2.08015e+08	7.11698e+07	6.5228e+07	6.92958e+07	6.46465e+07	6.76279e+07	7.08066e+07	8.01956e+07	7.36252e+07	6.94963e+07
M0301	glu-asp	C9 H14 N2 O7	262.08	1.058	1.17216e+08	7.38762e+07	4.47971e+07	4.32932e+07	2.20986e+07	4.96639e+07	3.9176e+07	7.12093e+07	7.91475e+07	4.02748e+07	8.15029e+07	8.98107e+07	9.68961e+07	4.86929e+07	3.33084e+07	5.72849e+07	4.50792e+07	4.3269e+07	4.65777e+07	1.17216e+08	8.52089e+07	7.06736e+07
M0302	3-Chlorobenzamide	C7 H6 Cl N O	155.014	5.337	1.35488e+08	7.36101e+07	1.10159e+08	1.33502e+08	8.07824e+07	1.10028e+08	1.01193e+08	1.17454e+08	1.20544e+08	1.1503e+08	8.61538e+07	1.06761e+08	1.22974e+08	1.23007e+08	1.20679e+08	1.29047e+08	1.34129e+08	1.35488e+08	1.31924e+08	1.16389e+08	1.28278e+08	1.24831e+08
M0303	4-(1,2-Dihydroxy-2-propanyl)-1-methyl-1,2-cyclohexanediol	C10 H20 O4	204.137	4.543	1.03454e+08	7.35709e+07	7.88735e+07	7.90153e+07	7.01031e+07	8.31667e+07	8.261e+07	5.40619e+07	7.48873e+07	6.76338e+07	6.35711e+07	6.58401e+07	6.85289e+07	6.25395e+07	5.98449e+07	6.45646e+07	6.18153e+07	5.87398e+07	7.4293e+07	1.03454e+08	7.96024e+07	9.08161e+07
M0304	4a,10-Dihydroxy-2,2,6a,6b,9,9,12a-heptamethyl-2,3,4,4a,6,6a,6b,7,8,8a,9,10,11,12,12a,12b,13,14b-octadecahydro-5(1H)-picenone	C29 H46 O3	442.345	7.932	3.21209e+08	7.34722e+07	1.31959e+08	1.39565e+08	3.21083e+07	7.34225e+07	4.34662e+07	8.46696e+07	1.42692e+08	1.10582e+08	2.39534e+08	3.21209e+08	2.85087e+08	1.06863e+08	8.71856e+07	1.07347e+08	6.88342e+07	8.36528e+07	8.90946e+07	8.75378e+07	7.84535e+07	7.39336e+07
M0305	4-(3-methoxyphenyl)-4-methyl-2,6-dioxopiperidine-3,5-dicarbonitrile	C15 H13 N3 O3	300.119	3.602	1.08461e+08	7.33778e+07	7.88427e+07	7.44484e+07	6.82631e+07	8.53215e+07	6.47098e+07	6.76287e+07	6.47418e+07	6.64339e+07	9.5619e+07	8.02817e+07	9.20258e+07	5.43454e+07	4.81963e+07	5.49738e+07	5.07741e+07	5.17763e+07	5.31934e+07	8.77828e+07	9.77314e+07	1.08461e+08
M0306	5-methoxy-8,8-dimethyl-2-phenyl-4H,8H-pyrano[2,3-h]chromen-4-one	C21 H18 O4	356.109	4.745	1.29748e+08	7.31221e+07	6.93995e+07	1.04142e+08	9.52834e+07	1.0434e+08	9.61511e+07	8.36588e+07	6.63728e+07	9.41288e+07	8.40572e+07	7.73162e+07	7.39626e+07	8.38725e+07	7.0317e+07	8.18102e+07	8.943e+07	7.20017e+07	8.80748e+07	1.04654e+08	1.00945e+08	1.29748e+08
M0307	Pyraclostrobin	C19 H18 Cl N3 O4	387.099	8.875	1.48855e+08	7.26652e+07	8.32053e+07	6.10614e+07	9.35195e+07	8.74935e+07	8.28775e+07	2.88637e+07	4.80409e+07	3.66136e+07	1.33584e+08	8.38211e+07	8.86432e+07	4.61499e+07	1.16939e+08	9.62552e+07	4.09692e+07	4.08651e+07	4.19603e+07	1.48855e+08	9.85956e+07	1.01437e+08
M0308	6,7-Dimethyl-8-ribityllumazine	C13 H18 N4 O6	326.122	1.066	1.15429e+08	7.26304e+07	7.79678e+07	7.01021e+07	9.35859e+07	1.13803e+08	1.15429e+08	7.35983e+07	1.00702e+08	8.91984e+07	8.94717e+07	8.10074e+07	8.7634e+07	6.54926e+07	7.44041e+07	8.4492e+07	6.29431e+07	8.21523e+07	9.11682e+07	6.24248e+07	4.44645e+07	5.52199e+07
M0309	Disperse red 1	C16 H18 N4 O3	314.135	3.829	1.40016e+08	7.23022e+07	5.21823e+07	6.48197e+07	4.3692e+07	4.63718e+07	3.61606e+07	7.05428e+07	7.15424e+07	8.02388e+07	9.68374e+07	1.18355e+08	1.40016e+08	3.83235e+07	3.32976e+07	3.90948e+07	3.37533e+07	3.50184e+07	3.47626e+07	3.87651e+07	5.29241e+07	5.09948e+07
M0310	Buchananine	C12 H15 N O7	285.085	1.068	9.78571e+07	7.18884e+07	6.12033e+07	6.34255e+07	5.0298e+07	4.92258e+07	4.20509e+07	9.06522e+07	9.32399e+07	9.78571e+07	6.9754e+07	6.99004e+07	8.40646e+07	5.96846e+07	5.03555e+07	5.55442e+07	6.01209e+07	5.31226e+07	6.00197e+07	7.37539e+07	6.97446e+07	6.31124e+07
M0311	(5E)-7-methylidene-10-oxo-4-(propan-2-yl)undec-5-enoic acid	C15 H24 O3	252.173	5.399	1.92122e+08	7.04259e+07	1.05519e+08	1.35248e+08	7.98412e+07	9.33055e+07	9.70079e+07	1.43701e+08	1.72592e+08	1.92122e+08	1.38054e+08	1.29821e+08	1.76269e+08	5.21632e+07	4.39101e+07	4.97296e+07	5.21956e+07	6.94277e+07	7.24099e+07	6.15805e+07	5.92503e+07	6.18617e+07
M0312	N-{[(1S,4S,6S)-4-{[5-(2-Fluorophenyl)-1,3,4-oxadiazol-2-yl]methyl}-6-isopropyl-3-methyl-2-cyclohexen-1-yl]methyl}isonicotinamide	C26 H29 F N4 O2	470.213	4.591	2.00878e+08	7.01891e+07	7.29874e+07	5.6782e+07	4.13526e+07	3.31711e+07	4.93657e+07	5.34363e+07	6.20628e+07	5.30311e+07	1.66593e+08	1.75267e+08	2.00878e+08	2.71966e+07	2.77657e+07	3.8722e+07	2.51464e+07	3.24244e+07	3.35198e+07	4.05654e+07	4.28228e+07	4.3973e+07
M0313	(2S)-1-[(9Z)-9-Hexadecenoyloxy]-3-hydroxy-2-propanyl (5Z,8Z,11Z,14Z,17Z)-5,8,11,14,17-icosapentaenoate	C39 H64 O5	612.476	11.741	1.17623e+08	6.93651e+07	9.30202e+07	9.51425e+07	4.9791e+07	7.27031e+07	6.36765e+07	6.01581e+07	1.11742e+08	1.02512e+08	9.50343e+07	1.06435e+08	1.17623e+08	5.32826e+07	7.90076e+07	9.4685e+07	6.90189e+07	6.63174e+07	8.75178e+07	9.2922e+07	7.21842e+07	6.42559e+07
M0314	5-Hydroxymaltol	C6 H6 O4	142.027	1.517	1.22894e+08	6.93466e+07	5.75973e+07	8.05346e+07	5.57279e+07	6.63811e+07	6.01371e+07	6.16109e+07	3.71252e+07	6.40778e+07	8.46458e+07	6.80801e+07	7.70481e+07	1.16533e+08	6.23366e+07	4.73343e+07	6.55221e+07	6.43564e+07	5.98762e+07	1.22894e+08	1.08327e+08	8.68321e+07
M0315	1-Palmitoyl-2-hydroxy-sn-glycero-3-PE	C21 H44 N O7 P	453.286	8.697	1.11409e+08	6.84342e+07	6.28197e+07	8.2478e+07	5.09961e+07	4.44471e+07	4.40629e+07	5.56848e+07	6.52524e+07	5.73244e+07	1.08482e+08	1.11409e+08	9.53777e+07	2.36331e+07	2.50382e+07	3.13438e+07	3.63856e+07	4.28515e+07	5.83742e+07	6.01013e+07	5.70556e+07	4.86431e+07
M0316	(4aS,7aR)-3-(3-Fluorophenyl)-2,4-dioxo-N-propyl-1-(2-thienylmethyl)octahydro-5H-pyrrolo[3,2-d]pyrimidine-5-carboxamide	C21 H23 F N4 O3 S	452.13	3.865	1.01163e+08	6.82356e+07	6.04173e+07	8.49825e+07	5.89064e+07	7.91739e+07	6.75251e+07	6.8e+07	6.67358e+07	7.71877e+07	6.02916e+07	6.63091e+07	6.93791e+07	7.76526e+07	1.01163e+08	7.34823e+07	8.75703e+07	7.21748e+07	7.29932e+07	4.43042e+07	5.75079e+07	6.68195e+07
M0317	2,5-Bis(2,2,2-trifluoroethoxy)benzohydrazide	C11 H10 F6 N2 O3	332.062	0.996	1.59834e+08	6.7747e+07	7.02075e+07	7.53677e+07	7.31213e+07	6.8242e+07	7.31377e+07	1.27128e+08	1.59834e+08	1.52298e+08	6.98259e+07	2.8589e+07	5.6047e+07	9.61686e+07	9.71783e+07	9.86481e+07	9.17269e+07	8.71351e+07	8.18569e+07	3.12904e+07	2.98594e+07	2.88396e+07
M0318	(3S,3aR,4S,4aR,7aR,8R,9aR)-3,4a,8-trimethyl-2,5-dioxo-2H,3H,3aH,4H,4aH,5H,7aH,8H,9H,9aH-azuleno[6,5-b]furan-4-yl 2-methylpropanoate	C19 H26 O5	372.14	5.566	1.86566e+08	6.75279e+07	1.20631e+08	1.33118e+08	7.82248e+07	1.22664e+08	1.06322e+08	5.87153e+07	6.97487e+07	8.69491e+07	3.69832e+07	3.7556e+07	4.57399e+07	1.34644e+08	1.31761e+08	1.41875e+08	1.35243e+08	1.33068e+08	1.51865e+08	1.86566e+08	1.72686e+08	1.66176e+08
M0319	ACETYL PROLINE	C7 H11 N O3	157.074	1.08	8.21758e+07	6.74473e+07	6.66646e+07	6.74339e+07	5.88065e+07	5.86353e+07	6.04119e+07	7.27722e+07	7.57512e+07	7.53201e+07	5.17338e+07	5.8927e+07	5.91168e+07	7.64267e+07	8.21758e+07	7.83835e+07	6.44858e+07	6.56001e+07	6.98985e+07	5.87903e+07	5.61296e+07	6.16331e+07
M0320	Palmitic Acid	C16 H32 O2	273.267	6.788	1.30481e+08	6.63912e+07	8.21298e+07	8.92108e+07	1.30481e+08	1.30146e+08	1.30127e+08	8.94462e+07	8.59128e+07	1.00994e+08	9.47151e+07	8.33129e+07	7.54544e+07	8.25548e+07	8.9056e+07	8.54013e+07	1.02275e+08	1.04063e+08	1.01602e+08	9.66428e+07	8.18916e+07	8.3265e+07
M0321	2-Heptyl-3-(2,4-pentadiyn-1-yl)oxirane	C14 H20 O	204.152	7.904	2.71078e+08	6.61938e+07	8.39181e+07	1.1496e+08	2.89534e+07	5.19842e+07	3.51035e+07	6.37747e+07	1.26707e+08	8.85568e+07	1.63853e+08	2.26456e+08	2.71078e+08	6.61425e+07	5.76619e+07	7.06391e+07	4.86033e+07	5.23662e+07	6.00943e+07	8.3665e+07	6.22448e+07	6.10624e+07
M0322	3-(4,7-Dimethoxy-1,3-benzodioxol-5-yl)propanoic acid	C12 H14 O6	254.079	4.019	1.10633e+08	6.60351e+07	5.21881e+07	6.93157e+07	6.71294e+07	6.42541e+07	5.7758e+07	3.98178e+07	4.2005e+07	5.15229e+07	9.40066e+06	1.12916e+07	1.15124e+07	7.86469e+07	6.25574e+07	6.07017e+07	6.39251e+07	5.74368e+07	6.43691e+07	8.6944e+07	9.53162e+07	1.10633e+08
M0323	5,10,15-trimethyl-4,9,13-trioxatetracyclo-pentadec-1(15)-en-14-one	C15 H20 O4	246.126	5.873	1.15601e+08	6.52042e+07	6.86016e+07	9.08173e+07	6.28544e+07	6.56771e+07	6.05665e+07	6.0428e+07	8.34469e+07	8.25729e+07	6.17439e+07	6.58963e+07	8.05349e+07	6.32868e+07	7.30951e+07	8.11803e+07	8.65467e+07	7.59191e+07	8.81418e+07	1.01095e+08	1.15601e+08	1.02971e+08
M0324	Bretazenil	C19 H20 Br N3 O3	417.07	1.228	8.14827e+07	6.51521e+07	6.67664e+07	7.00455e+07	6.80941e+07	7.57098e+07	8.09148e+07	7.92553e+07	6.4261e+07	5.7951e+07	7.19182e+07	7.45977e+07	7.56798e+07	6.70112e+07	6.90947e+07	6.93056e+07	7.18878e+07	8.14827e+07	6.90015e+07	5.30673e+07	5.78032e+07	6.08417e+07
M0325	2-O-ETHYL ASCORBIC ACID	C8 H12 O6	204.063	4.019	2.06834e+08	6.50955e+07	3.74698e+07	6.81344e+07	6.46004e+07	1.02692e+08	7.71563e+07	1.30366e+07	1.87425e+07	3.57652e+07	2.84683e+06	4.84459e+06	3.82951e+06	7.50248e+07	7.34154e+07	6.50312e+07	8.43257e+07	6.81336e+07	1.03421e+08	1.88549e+08	1.41538e+08	2.06834e+08
M0326	3-[3-(beta-D-Glucopyranosyloxy)-2-methoxyphenyl]propanoic acid	C16 H22 O9	380.109	3.601	7.34729e+07	6.48072e+07	5.79034e+07	5.88906e+07	6.08806e+07	6.34432e+07	5.6811e+07	5.50645e+07	6.24244e+07	6.55587e+07	5.63177e+07	6.62944e+07	7.34729e+07	6.53814e+07	6.13409e+07	6.1669e+07	5.50586e+07	6.00907e+07	6.19082e+07	6.60489e+07	6.8034e+07	6.75707e+07
M0327	Phytosphingosine	C18 H39 N O3	317.293	7.448	8.7067e+07	6.40962e+07	6.45483e+07	5.22373e+07	4.4865e+07	6.79278e+07	8.7067e+07	5.07331e+07	7.6056e+07	6.01622e+07	2.93054e+07	4.43113e+07	3.63848e+07	7.19524e+07	6.54936e+07	7.80694e+07	7.2514e+07	6.82283e+07	6.60885e+07	3.08755e+07	2.85889e+07	2.78069e+07
M0328	3-dehydro-6-deoxoteasterone	C28 H48 O3	432.361	11.891	1.56803e+08	6.40378e+07	1.11671e+08	1.22458e+08	7.02531e+07	6.56596e+07	3.83222e+07	2.92206e+07	2.87179e+07	1.06358e+08	8.22078e+07	8.35733e+07	8.85675e+07	1.18005e+08	1.25405e+08	1.0014e+08	1.2124e+08	9.13065e+07	1.20385e+08	1.53759e+08	1.56803e+08	1.21064e+08
M0329	5,3'-Dihydroxy-6,7,4'-trimethoxyflavanone	C18 H18 O7	346.106	4.765	8.66082e+07	6.40364e+07	8.66082e+07	8.28863e+07	6.84067e+07	7.65447e+07	7.83401e+07	6.07555e+07	8.13144e+07	7.21127e+07	7.50413e+07	5.72917e+07	6.2136e+07	6.98705e+07	7.48348e+07	6.85672e+07	6.6566e+07	6.96107e+07	6.61293e+07	8.5912e+07	7.49406e+07	7.33257e+07
M0330	2,3-Dicyanospiro[cyclohexane-1,5'-cyclohexano[1,2-e]diazepine]	C16 H20 N4	268.165	5.063	1.13454e+08	6.357e+07	6.37809e+07	4.67813e+07	2.2137e+07	3.37227e+07	3.31227e+07	1.01728e+08	1.05603e+08	1.13454e+08	9.71086e+07	7.82904e+07	9.98323e+07	1.76045e+07	1.63191e+07	1.81055e+07	1.39217e+07	2.37483e+07	1.32691e+07	1.29323e+07	1.69009e+07	1.39346e+07
M0331	(1R,9S)-11-(4-Fluorobenzoyl)-5-[4-(methylsulfanyl)phenyl]-7,11-diazatricyclo[7.3.1.02,7]trideca-2,4-dien-6-one	C25 H23 F N2 O2 S	456.125	1.15	7.14483e+07	6.30131e+07	2.8357e+07	4.09199e+07	3.91187e+07	6.29937e+07	2.80235e+07	3.46816e+07	4.57515e+07	6.08328e+07	4.30908e+07	3.73478e+07	4.34161e+07	3.16476e+07	2.41886e+07	2.97032e+07	3.91441e+07	5.21931e+07	2.16021e+07	7.14483e+07	3.51972e+07	4.46426e+07
M0332	4-Octylphenol	C14 H22 O	206.167	9.178	1.28161e+08	6.30116e+07	5.63424e+07	4.82625e+07	3.47807e+07	4.47741e+07	4.84615e+07	6.9398e+07	1.00094e+08	9.30871e+07	9.5373e+07	1.23806e+08	1.28161e+08	5.69552e+07	5.44537e+07	5.60078e+07	3.9683e+07	4.20283e+07	4.39477e+07	2.66397e+07	4.50565e+07	3.83734e+07
M0333	N~2~-Acetyl-L-ornithine	C7 H14 N2 O3	174.101	1.072	7.84071e+07	6.24951e+07	6.39928e+07	6.38314e+07	5.43679e+07	5.45452e+07	5.84033e+07	6.65131e+07	7.07423e+07	6.88797e+07	4.88501e+07	5.45442e+07	5.30835e+07	7.46589e+07	7.84071e+07	7.28892e+07	6.10904e+07	6.05718e+07	6.59197e+07	5.47436e+07	5.10041e+07	5.75046e+07
M0334	N-{4-[(2R,3R)-3-(Hydroxymethyl)-4-isobutyl-5-oxo-2-morpholinyl]phenyl}-3-methylbutanamide	C20 H30 N2 O4	400.171	4.073	7.00938e+07	6.23336e+07	6.44085e+07	6.36245e+07	5.64778e+07	6.13903e+07	6.10147e+07	5.36182e+07	6.32349e+07	6.55925e+07	5.67175e+07	5.72544e+07	6.01792e+07	6.80944e+07	6.40867e+07	6.84145e+07	5.49344e+07	5.88914e+07	6.24682e+07	6.84282e+07	7.00938e+07	6.51967e+07
M0335	1,5-Anhydro-1-(2,4,6-trihydroxyphenyl)hexitol	C12 H16 O8	288.085	1.314	1.08209e+08	6.20159e+07	5.66067e+07	6.88435e+07	5.76662e+07	6.36249e+07	1.08209e+08	5.52049e+07	4.30769e+07	3.68212e+07	4.42102e+07	4.93437e+07	5.77376e+07	3.05355e+07	2.98551e+07	4.49727e+07	2.57525e+07	3.43124e+07	4.33887e+07	5.89419e+07	5.46065e+07	5.25088e+07
M0336	Lusitanicoside	C21 H30 O10	442.184	4.722	1.12566e+08	6.14e+07	6.58336e+07	6.97855e+07	5.20769e+07	5.89614e+07	5.83894e+07	6.02493e+07	7.50859e+07	6.80024e+07	9.7852e+07	1.01758e+08	1.12566e+08	4.97971e+07	4.81013e+07	4.89069e+07	4.87609e+07	4.7959e+07	5.17939e+07	6.86383e+07	6.60159e+07	6.51822e+07
M0337	1-oleoyl-2-stearoyl-sn-glycero-3-phosphate	C39 H75 O8 P	702.521	11.337	6.1071e+07	6.1071e+07	5.06803e+06	1.13017e+07	3.78182e+07	3.57999e+07	3.19835e+07	9.96913e+06	1.90971e+07	1.42512e+07	8.26456e+06	7.38765e+06	6.26034e+06	6.35121e+06	3.91528e+06	5.76176e+06	3.97757e+06	4.09811e+06	1.15922e+07	4.94607e+07	3.94233e+07	3.79989e+07
M0338	Myristamide	C14 H29 N O	227.225	10.658	8.12209e+07	6.096e+07	6.5489e+07	7.08252e+07	6.01321e+07	7.06279e+07	5.87596e+07	5.73885e+07	8.12209e+07	6.97733e+07	6.62107e+07	5.87781e+07	7.19458e+07	6.82283e+07	6.55306e+07	6.74809e+07	6.25063e+07	5.96655e+07	7.11661e+07	6.17382e+07	5.69685e+07	6.49711e+07
M0339	(1R,9S)-5-[(E)-2-(4-Chlorophenyl)vinyl]-11-(4-methylbenzoyl)-7,11-diazatricyclo[7.3.1.02,7]trideca-2,4-dien-6-one	C27 H25 Cl N2 O2	466.146	4.98	7.49775e+07	6.00886e+07	5.98318e+07	5.9803e+07	5.69461e+07	6.04873e+07	5.90818e+07	6.10733e+07	7.49775e+07	7.49348e+07	6.46605e+07	6.47293e+07	7.14825e+07	5.25482e+07	5.20399e+07	5.193e+07	5.13844e+07	4.79214e+07	4.84914e+07	5.07905e+07	5.70707e+07	5.45162e+07
M0340	2-(1-benzofuran-2-yl)-4H-chromen-4-one	C17 H10 O3	262.067	1.111	9.21811e+07	5.97787e+07	1.54217e+07	7.45762e+07	7.57582e+07	6.60291e+07	6.74833e+07	7.13563e+07	6.46479e+07	6.86482e+07	9.21811e+07	8.1811e+07	7.82026e+07	6.25818e+07	6.13386e+07	5.85642e+07	6.1497e+07	6.89365e+07	7.45056e+07	6.61132e+07	5.84706e+07	5.66368e+07
M0341	(2R,3S,4S,5R,6R)-2-({[(2S,3R,4R)-3,4-dihydroxy-4-(hydroxymethyl)oxolan-2-yl]oxy}methyl)-6-(2-phenylethoxy)oxane-3,4,5-triol	C19 H28 O10	438.151	3.824	1.79457e+08	5.95367e+07	8.22205e+07	1.79457e+08	7.51439e+07	7.11466e+07	7.9547e+07	9.19642e+07	9.11645e+07	1.0722e+08	5.93031e+07	8.33034e+07	9.92222e+07	1.18688e+08	8.75019e+07	1.10452e+08	8.4288e+07	7.65251e+07	1.09604e+08	9.00956e+07	6.35908e+07	9.56121e+07
M0342	trans-3-Indoleacrylic acid	C11 H9 N O2	187.064	3.777	9.68508e+07	5.94986e+07	5.41788e+07	6.44857e+07	7.56104e+07	7.89258e+07	8.32474e+07	4.43476e+07	4.53483e+07	5.23328e+07	2.55029e+07	3.29019e+07	3.19838e+07	7.70328e+07	7.94891e+07	7.60568e+07	9.35111e+07	9.68508e+07	9.58627e+07	2.5175e+07	3.10056e+07	2.80361e+07
M0343	Palmitoleic Acid	C16 H30 O2	276.209	10.224	1.50268e+08	5.9012e+07	1.01067e+08	4.2579e+07	9.21932e+07	8.33243e+07	9.09921e+07	1.05231e+08	7.43491e+07	1.50268e+08	1.40656e+08	7.39973e+07	1.34664e+08	8.82952e+07	4.23618e+07	4.09019e+07	9.62275e+06	7.28331e+07	2.64963e+07	6.49979e+07	7.30836e+07	8.06423e+07
M0344	16-acetyl-9-hydroxy-4-(2-methylpropyl)-2,5,16-triazatetracyclo-hexadeca-10,12,14-triene-3,6-dione	C19 H23 N3 O4	374.192	4.589	9.1177e+07	5.86278e+07	6.60016e+07	6.05772e+07	6.51605e+07	6.27601e+07	6.39877e+07	5.03667e+07	5.99027e+07	6.22198e+07	5.47896e+07	5.49649e+07	6.28449e+07	4.80531e+07	4.21975e+07	4.93408e+07	5.58202e+07	5.01614e+07	5.58804e+07	9.1177e+07	7.71106e+07	8.44902e+07
M0345	Octadecanamine	C18 H39 N	269.308	8.933	9.42543e+07	5.83041e+07	4.75668e+07	3.62901e+07	6.56854e+07	6.53575e+07	5.4255e+07	4.9073e+07	7.91993e+07	5.95816e+07	9.42543e+07	6.27857e+07	4.80181e+07	5.72514e+07	5.30628e+07	7.86884e+07	3.08481e+07	3.53567e+07	4.26135e+07	6.50381e+07	6.21102e+07	3.74017e+07
M0346	(1'R,2S,4'S,5S,6R,8'R,10'E,12'S,13'S,14'E,16'E,20'R,21'R,24'S)-12',21',24'-Trihydroxy-6-isopropyl-5,11',13',22'-tetramethyl-5,6-dihydro-2'H-spiro[pyran-2,6'-[3,7,19]trioxatetracyclo[15.6.1.1~4,8~.0~20 ,24~]pentacosa[10,14,16,22]tetraen]-2'-one	C33 H46 O8	570.317	7.757	2.6494e+08	5.80342e+07	5.11091e+07	5.46988e+07	1.04554e+06	2.69767e+06	1.77152e+06	3.56097e+07	4.32265e+07	4.26344e+07	1.77668e+08	2.06618e+08	2.6494e+08	923452	2.14423e+06	2.89019e+06	2.78673e+06	3.48273e+06	2.93966e+06	3.13849e+06	2.56589e+06	3.25891e+06
M0347	2-methylcitric acid	C7 H10 O7	206.042	1.097	6.91646e+07	5.78765e+07	5.70686e+07	6.25051e+07	4.20523e+07	4.89488e+07	4.67511e+07	5.88785e+07	5.85486e+07	6.25514e+07	5.58353e+07	6.07987e+07	6.91646e+07	5.87418e+07	5.6358e+07	5.82342e+07	5.39208e+07	5.27515e+07	5.46727e+07	5.77679e+07	5.26034e+07	4.83082e+07
M0348	2-{1-[2-(3-chloro-4-morpholinoanilino)-2-oxoethyl]cyclohexyl}acetic acid	C20 H27 Cl N2 O4	416.145	4.063	7.62448e+07	5.76757e+07	5.88888e+07	5.54734e+07	5.25586e+07	5.78949e+07	7.22676e+07	4.74157e+07	4.77884e+07	5.13545e+07	3.36647e+07	3.59858e+07	3.95386e+07	7.01169e+07	5.91262e+07	7.4619e+07	6.09771e+07	6.229e+07	6.32316e+07	7.49699e+07	7.46349e+07	7.62448e+07
M0349	DO0750000	C15 H24 O2	236.178	4.93	1.02981e+08	5.72738e+07	2.85125e+07	5.61131e+07	3.12173e+07	3.67021e+07	4.89723e+07	5.38393e+07	6.3886e+07	6.66213e+07	9.15016e+07	9.2801e+07	1.02981e+08	2.0141e+07	1.93985e+07	2.07799e+07	3.28512e+07	2.10669e+07	2.25788e+07	4.50199e+07	4.80813e+07	4.72335e+07
M0350	3-(3-methoxypropyl)-4,10-dihydro-3H-[1,2,4]triazino[6,1-b]quinazoline-4,10-dione	C14 H14 N4 O3	286.103	1.189	8.85922e+07	5.72722e+07	6.57091e+07	6.66831e+07	5.4967e+07	6.26744e+07	6.58339e+07	5.80488e+07	7.58247e+07	8.26332e+07	7.02795e+07	8.15096e+07	8.85922e+07	5.72913e+07	4.96088e+07	4.27379e+07	5.12504e+07	4.38721e+07	4.77908e+07	5.66099e+07	5.58321e+07	5.64865e+07
M0351	N-methylethanolamine phosphate	C3 H10 N O4 P	155.035	1.018	7.08757e+07	5.7106e+07	5.26533e+07	5.5675e+07	6.54782e+07	6.1121e+07	7.08757e+07	3.38941e+07	3.13177e+07	4.14582e+07	6.03207e+07	6.26451e+07	6.63606e+07	4.81165e+07	3.81918e+07	5.03938e+07	5.05563e+07	5.0534e+07	5.09367e+07	5.42339e+07	5.70102e+07	4.96862e+07
M0352	Stearamide	C18 H37 N O	283.288	11.272	8.09544e+07	5.69706e+07	6.50747e+07	8.09544e+07	5.59725e+07	5.31197e+07	6.41975e+07	5.15307e+07	7.19906e+07	6.15993e+07	5.91528e+07	6.11501e+07	5.99993e+07	5.96897e+07	5.60619e+07	6.1962e+07	6.81382e+07	6.42859e+07	7.43049e+07	7.35697e+07	7.00532e+07	5.78579e+07
M0353	Isoliquiritigenin	C15 H24 O4	580.18	4.631	1.07943e+08	5.67102e+07	7.64479e+07	6.24959e+07	5.29024e+07	5.10211e+07	6.74859e+07	5.86508e+07	8.82394e+07	6.67535e+07	4.36341e+07	4.6812e+07	4.01684e+07	6.14305e+07	6.90024e+07	6.77142e+07	5.45949e+07	4.57244e+07	5.85869e+07	1.07943e+08	7.94998e+07	8.53825e+07
M0354	Anisatin	C15 H20 O8	328.116	3.883	6.94661e+07	5.67029e+07	4.97224e+07	6.19273e+07	4.94685e+07	5.40894e+07	4.35012e+07	4.77148e+07	4.96485e+07	6.02314e+07	4.38951e+07	6.6369e+07	5.95225e+07	5.61008e+07	5.84112e+07	5.16115e+07	6.12459e+07	5.52015e+07	5.06644e+07	5.36095e+07	6.94661e+07	6.6004e+07
M0355	2-(3-CARBOXYPROPIONYL)-6-HYDROXY-CYCLOHEXA-2,4-DIENE CARBOXYLIC ACID	C11 H12 O6	240.064	1.082	6.21156e+07	5.66177e+07	5.77491e+07	5.40211e+07	5.02672e+07	5.66957e+07	4.2071e+07	5.11994e+07	5.39601e+07	4.7959e+07	6.02949e+07	6.21156e+07	5.67257e+07	5.17707e+07	4.96335e+07	4.76456e+07	5.45463e+07	5.1496e+07	5.07824e+07	4.28741e+07	4.91321e+07	5.03677e+07
M0356	Betulinicaldehyde	C30 H48 O2	440.366	10.564	2.45554e+08	5.62144e+07	1.27157e+08	1.87863e+08	5.93743e+07	1.04339e+08	6.78734e+07	8.52626e+07	1.69525e+08	1.55966e+08	6.62065e+07	1.8605e+08	2.45554e+08	1.26432e+08	9.19756e+07	1.41023e+08	8.09299e+07	8.39001e+07	1.34293e+08	1.87725e+08	1.36936e+08	1.40427e+08
M0357	Lamiide	C17 H26 O12	422.143	1.989	7.29708e+07	5.61023e+07	3.2659e+07	6.72881e+07	6.08753e+07	4.17079e+07	3.10919e+07	5.66658e+07	5.86261e+07	6.27854e+07	5.59558e+07	6.28182e+07	5.97509e+07	6.01038e+07	6.41358e+07	6.16399e+07	5.9524e+07	5.40225e+07	3.60285e+07	6.64795e+07	6.01788e+07	7.29708e+07
M0358	Boldenone Undecylenate	C30 H44 O3	452.329	11.006	7.72827e+07	5.59256e+07	1.85232e+07	2.26368e+07	6.541e+07	1.91464e+07	1.91191e+07	5.34166e+07	1.41987e+07	1.09501e+07	7.72827e+07	2.74737e+07	5.47468e+07	1.10224e+07	3.25108e+06	9.17777e+06	8.35217e+06	1.13505e+07	1.48227e+07	5.27427e+07	4.26105e+07	7.61337e+07
M0359	1-octadecanoyl-2-(4Z,7Z,10Z,13Z,16Z-docosapentaenoyl)-sn-glycero-3- phosphocholine	C48 H86 N O8 P	835.605	10.369	7.53088e+07	5.58999e+07	1.88048e+07	2.5535e+06	6.93564e+07	7.53088e+07	5.24217e+07	3.61168e+07	4.79088e+07	3.65513e+07	1.80619e+07	1.31309e+07	2.2633e+07	1.53091e+07	1.00331e+07	7.45035e+06	3.63597e+06	3.95645e+06	4.46637e+06	4.58652e+06	4.08683e+06	5.30579e+06
M0360	8,8-dimethyl-2-phenyl-4H,8H-pyrano[2,3-h]chromen-4-one	C20 H16 O3	304.113	1.178	6.09417e+07	5.57243e+07	4.8024e+07	5.17736e+07	5.77175e+07	6.03581e+07	5.2106e+07	5.35704e+07	5.52268e+07	5.7744e+07	5.12189e+07	5.70318e+07	6.09417e+07	3.44995e+07	4.93243e+07	4.71718e+07	4.43034e+07	4.55724e+07	3.17938e+07	3.43061e+07	5.44135e+07	5.86088e+07
M0361	Fusarenone X	C17 H22 O8	354.132	5.47	2.10271e+08	5.56207e+07	1.20925e+08	1.35583e+08	6.98216e+07	9.3493e+07	6.96923e+07	1.47468e+08	1.64736e+08	1.64733e+08	1.6274e+08	1.85227e+08	2.10271e+08	7.87489e+07	8.36995e+07	7.79143e+07	8.2279e+07	7.95046e+07	8.09106e+07	1.10041e+08	1.17103e+08	1.05577e+08
M0362	4-Vinylcyclohexene	C8 H12	108.094	9.285	3.32067e+08	5.55079e+07	5.44588e+07	3.41748e+07	2.40611e+07	3.24661e+07	3.27462e+07	2.51519e+08	3.32067e+08	2.6055e+08	6.28266e+07	2.00943e+08	1.4801e+08	2.5754e+07	2.38516e+07	2.2897e+07	1.77452e+07	1.77854e+07	2.13606e+07	8.51018e+06	6.16099e+06	4.71693e+06
M0363	(−)-trans-Methyl dihydrojasmonate	C13 H22 O3	226.157	4.372	7.90622e+07	5.50148e+07	6.73612e+07	6.64848e+07	5.08078e+07	5.57206e+07	5.46163e+07	5.39521e+07	6.8566e+07	6.90957e+07	7.26914e+07	6.97995e+07	7.90622e+07	4.74775e+07	5.18277e+07	6.01709e+07	4.23948e+07	4.95517e+07	5.2954e+07	7.10055e+07	7.06103e+07	6.24356e+07
M0364	alpha-ketoadipic acid	C6 H8 O5	160.037	1.082	8.21701e+07	5.4905e+07	4.65842e+07	6.08565e+07	5.0216e+07	4.15919e+07	4.859e+07	5.90492e+07	4.94327e+07	8.21701e+07	7.1617e+07	5.72216e+07	6.95579e+07	5.73023e+07	6.11383e+07	6.17052e+07	4.60578e+07	5.52099e+07	5.87981e+07	5.03766e+07	3.72827e+07	5.75999e+07
M0365	α-Lactose	C12 H22 O11	359.143	1.1	7.85397e+07	5.46776e+07	5.3345e+07	5.00388e+07	3.50656e+07	3.85465e+07	4.07529e+07	4.31103e+07	4.83829e+07	4.74025e+07	5.60383e+07	6.78027e+07	6.75406e+07	4.16212e+07	4.23689e+07	4.41346e+07	4.74625e+07	4.68809e+07	5.11324e+07	7.39321e+07	7.85397e+07	7.69827e+07
M0366	(2-(Dimethoxymethyl)-1-heptenyl)benzene	C16 H24 O2	248.178	10.572	1.03856e+08	5.44072e+07	8.37943e+07	8.56477e+07	5.23188e+07	6.94436e+07	5.37181e+07	5.86035e+07	1.03856e+08	8.36701e+07	4.21381e+07	6.97804e+07	8.20346e+07	7.97535e+07	6.70908e+07	8.57701e+07	6.48892e+07	6.80305e+07	9.06001e+07	1.02242e+08	7.73139e+07	7.2234e+07
M0367	1-O-vanilloyl-beta-D-glucose	C14 H18 O9	330.095	4.361	1.72159e+08	5.43239e+07	5.73458e+07	6.03784e+07	1.26633e+07	1.39502e+07	1.53715e+07	3.59563e+07	3.93652e+07	4.1233e+07	1.67261e+08	1.68613e+08	1.72159e+08	3.41231e+07	3.15347e+07	3.35181e+07	3.13702e+07	3.3121e+07	3.80018e+07	3.59483e+07	3.34578e+07	3.27551e+07
M0368	2,6-di-tert-butyl-4-ethylphenol	C16 H26 O	234.198	11.312	7.5087e+07	5.41328e+07	4.5104e+07	4.83674e+07	4.33149e+07	5.05946e+07	4.56172e+07	3.81946e+07	5.70853e+07	6.0323e+07	4.034e+07	5.32348e+07	6.54969e+07	5.19075e+07	5.26143e+07	5.11411e+07	3.93431e+07	5.06791e+07	5.19881e+07	7.5087e+07	5.66836e+07	5.54218e+07
M0369	Succinylacetone	C7 H10 O4	158.058	1.126	7.21686e+07	5.38547e+07	6.32915e+07	7.10957e+07	5.61103e+07	5.14247e+07	4.80991e+07	5.02915e+07	6.6067e+07	5.08217e+07	5.60634e+07	4.83993e+07	4.85397e+07	6.41656e+07	5.73023e+07	7.21686e+07	5.99339e+07	5.24321e+07	6.64996e+07	4.98121e+07	4.84009e+07	4.52218e+07
M0370	C22 Sphingomyelin (d18:1/22:0)	C45 H91 N2 O6 P	786.66	10.559	1.25124e+08	5.38399e+07	7.4603e+07	4.25065e+06	1.11933e+08	1.25124e+08	6.78788e+07	1.01555e+08	1.08726e+08	8.64618e+07	5.94865e+07	6.24846e+07	6.49908e+07	7.4118e+07	4.74654e+07	3.91406e+07	2.1748e+07	2.82404e+07	1.67299e+07	7.5539e+06	6.71993e+06	5.9157e+06
M0371	ZV4	C5 H11 N O	101.085	10.219	8.99553e+07	5.35846e+07	8.99553e+07	2.75733e+07	1.55212e+07	4.91885e+06	8.22483e+07	2.61061e+07	3.59604e+07	1.47312e+07	2.52399e+07	7.22154e+07	1.80015e+07	7.30674e+07	1.86242e+07	2.89347e+07	1.27414e+07	7.04e+06	4.58631e+07	8.28742e+07	9.21575e+06	8.21688e+07
M0372	(3,4,5-trihydroxy-6-{[4-(2,6,6-trimethyl-4-oxocyclohex-2-en-1-yl)butan-2-yl]oxy}oxan-2-yl)methyl 3,4,5-trihydroxybenzoate	C26 H36 O11	546.209	4.864	6.53124e+07	5.31554e+07	5.57218e+07	5.28215e+07	4.75951e+07	5.42641e+07	5.43833e+07	4.66901e+07	5.30095e+07	5.201e+07	4.79847e+07	5.20564e+07	5.12621e+07	5.35033e+07	5.99628e+07	5.54876e+07	6.40474e+07	6.18102e+07	5.30383e+07	6.16451e+07	6.40148e+07	6.53124e+07
M0373	8-Isopropyl-1,3-dimethyltricyclo[4.4.0.0~2,7~]dec-3-ene	C15 H24	204.188	10.575	7.94867e+07	5.30455e+07	6.05403e+07	7.37859e+07	6.10482e+07	6.50901e+07	6.67091e+07	5.91377e+07	6.87749e+07	7.94867e+07	4.08819e+07	5.32852e+07	5.10372e+07	7.06353e+07	6.31704e+07	6.75582e+07	5.85826e+07	5.98002e+07	7.0511e+07	6.75681e+07	6.23466e+07	4.97481e+07
M0374	3-[(2S,3S)-5-hydroxy-2,3,8,8-tetramethyl-4-oxo-2H,3H,4H,8H-pyrano[3,2-g]chromen-10-yl]-3-phenylpropanoic acid	C25 H26 O6	460.135	4.413	7.95982e+07	5.28854e+07	6.39561e+07	6.49266e+07	6.35217e+07	4.81475e+07	6.50794e+07	5.26525e+07	6.54918e+07	6.36137e+07	4.59853e+07	4.17889e+07	4.79323e+07	7.55756e+07	6.32323e+07	7.51023e+07	5.74307e+07	6.10188e+07	6.74874e+07	7.95982e+07	6.85834e+07	6.92358e+07
M0375	noradrenaline	C8 H11 N O3	169.074	1.105	7.64797e+07	5.24399e+07	5.92805e+07	5.64981e+07	5.91955e+07	4.84597e+07	6.05438e+07	5.20709e+07	6.59929e+07	5.74695e+07	7.59597e+07	7.64797e+07	7.36248e+07	4.83605e+07	4.51672e+07	4.81739e+07	4.69234e+07	5.33071e+07	5.12354e+07	5.09718e+07	5.55555e+07	5.08398e+07
M0376	1,1,6-Trimethyl-1,2-dihydronaphthalene	C13 H16	172.125	7.912	2.15565e+08	5.23278e+07	6.07414e+07	9.07617e+07	2.16434e+07	3.851e+07	2.77644e+07	5.03207e+07	9.65183e+07	6.65092e+07	1.29012e+08	1.6992e+08	2.15565e+08	5.04274e+07	4.21718e+07	5.37665e+07	3.74097e+07	3.98197e+07	4.49221e+07	5.99689e+07	4.46305e+07	4.54018e+07
M0377	N-{(1S,2S,8S,8aS)-8-Hydroxy-1,4a-dimethyl-7-[(2S)-1-oxo-1-(1-piperidinyl)-2-propanyl]decahydro-2-naphthalenyl}methanesulfonamide	C21 H38 N2 O4 S	452.203	5.127	1.22133e+08	5.23232e+07	5.26467e+07	5.20757e+07	2.78073e+07	4.00287e+07	4.91328e+07	6.33326e+07	6.3453e+07	6.27887e+07	1.22068e+08	1.22133e+08	1.16108e+08	2.74868e+07	2.93441e+07	3.3704e+07	2.84493e+07	2.60112e+07	3.27349e+07	3.64617e+07	4.3582e+07	3.36591e+07
M0378	(1R,7R,10R)-4,10,11,11-Tetramethyl-3-methylenetricyclo[5.3.1.0~1,5~]undec-4-ene	C16 H24	216.188	10.698	7.66931e+07	5.20206e+07	7.13018e+07	6.95097e+07	5.75662e+07	3.34056e+07	6.15717e+07	6.63251e+07	7.55729e+07	5.64755e+07	6.63032e+07	7.66931e+07	5.1982e+07	6.73403e+07	6.88218e+07	7.04861e+07	5.59823e+07	6.54553e+07	5.92361e+07	3.7191e+07	6.16798e+07	7.08839e+07
M0379	N-[5,10-Dioxo-1-(2-thienylacetyl)dodecahydrodipyrrolo[1,2-a:3',2'-E][1,4]diazepin-7-yl]cyclopropanecarboxamide	C20 H24 N4 O4 S	438.135	1.136	6.69157e+07	5.16103e+07	4.90592e+07	5.52135e+07	4.65223e+07	4.51721e+07	3.981e+07	5.47882e+07	4.89648e+07	5.65548e+07	4.87807e+07	5.36783e+07	5.46929e+07	4.66408e+07	4.04821e+07	3.9864e+07	3.36876e+07	3.0943e+07	4.9112e+07	5.67766e+07	6.69157e+07	6.06316e+07
M0380	(2R,3R,4S,5S,6R)-2-[2-(4-methoxyphenyl)ethoxy]-6-({[(2S,3R,4S,5S)-3,4,5-trihydroxyoxan-2-yl]oxy}methyl)oxane-3,4,5-triol	C20 H30 O11	468.161	4.226	6.26604e+07	5.13745e+07	4.11945e+07	4.55435e+07	4.51982e+07	5.05674e+07	5.00343e+07	3.09433e+07	4.32681e+07	4.1939e+07	2.72954e+07	2.84268e+07	2.59296e+07	6.04291e+07	5.52854e+07	5.484e+07	5.31549e+07	5.22877e+07	5.65054e+07	5.42065e+07	6.26604e+07	5.674e+07
M0381	Sulforidazine	C21 H26 N2 O2 S2	402.151	4.496	6.5406e+07	5.13147e+07	5.44656e+07	6.00946e+07	5.10486e+07	5.3402e+07	5.32183e+07	4.53283e+07	5.69107e+07	6.07045e+07	5.90363e+07	5.67998e+07	6.5378e+07	4.98198e+07	5.31313e+07	5.4936e+07	4.37491e+07	4.75398e+07	5.19732e+07	5.85494e+07	6.5406e+07	6.18766e+07
M0382	N-[3-(2-methyl-4-pyrimidinyl)phenyl]-1,3-benzothiazole-2-carboxamide	C19 H14 N4 O S	346.088	1.115	1.42019e+08	5.11219e+07	4.75997e+07	5.15429e+07	1.40361e+08	5.98859e+07	5.52785e+07	9.49965e+07	5.22427e+07	5.39471e+07	1.09411e+08	1.05644e+08	1.22279e+08	3.95593e+07	4.22472e+07	1.22717e+08	4.49507e+07	1.092e+08	4.48107e+07	1.42019e+08	1.2368e+08	1.12419e+08
M0383	1-hexadecyl-2-[(9Z,12Z)-octadecadienoyl]-sn-glycero-3-phosphocholine	C42 H82 N O7 P	743.583	11.337	5.00675e+07	5.00675e+07	3.25307e+06	4.05451e+06	1.86336e+07	1.30238e+07	6.95894e+06	4.94386e+06	5.15963e+06	6.25783e+06	4.94998e+06	4.78169e+06	2.89528e+06	3.773e+06	2.69152e+06	3.84412e+06	3.2413e+06	3.03711e+06	4.68549e+06	6.7926e+06	6.14071e+06	4.55158e+06
M0384	1-(3,4-dichlorophenoxy)-3-({2-[(5-propylpyrimidin-2-yl)amino]ethyl}amino)propan-2-ol	C18 H24 Cl2 N4 O2	420.104	5.466	1.30392e+08	4.99445e+07	7.64193e+07	8.66074e+07	4.37487e+07	5.73713e+07	5.08768e+07	8.90748e+07	9.66749e+07	1.04331e+08	1.10762e+08	1.04995e+08	1.30392e+08	4.98503e+07	5.17654e+07	4.99802e+07	5.15396e+07	5.2017e+07	4.96919e+07	6.26984e+07	7.24185e+07	6.82423e+07
M0385	Sedanolide	C12 H18 O2	194.131	4.408	6.72007e+07	4.99078e+07	4.87071e+07	5.2396e+07	4.30443e+07	4.57339e+07	5.28623e+07	3.4205e+07	5.1708e+07	5.04004e+07	6.05914e+07	5.01177e+07	6.72007e+07	3.35474e+07	3.61503e+07	4.34345e+07	3.94054e+07	3.70691e+07	4.7142e+07	5.67623e+07	4.95421e+07	5.40856e+07
M0386	N'1-(4-methoxybenzoyl)-2-({3-[4-(3-chlorophenyl)piperazino]propyl}thio)ethanohydrazide	C23 H29 Cl N4 O3 S	476.166	4.364	6.12409e+07	4.9657e+07	5.52075e+07	5.30975e+07	4.86317e+07	5.00812e+07	5.33622e+07	4.40283e+07	5.32188e+07	5.12512e+07	4.35956e+07	4.35403e+07	4.00511e+07	4.76597e+07	5.23118e+07	4.2649e+07	5.05751e+07	4.5552e+07	4.80569e+07	6.12409e+07	5.64491e+07	5.44178e+07
M0387	(E,E)-2,4-Dodecadienal	C12 H20 O	180.152	10.827	1.48032e+08	4.94524e+07	8.71149e+07	7.6334e+07	5.81517e+07	2.57096e+07	7.52193e+07	1.94911e+07	6.53953e+07	2.85539e+07	1.48032e+08	4.33059e+07	3.89877e+07	5.82322e+07	6.8394e+07	6.83819e+07	4.00739e+07	5.54101e+07	4.18219e+07	8.77654e+07	7.54381e+07	6.19004e+07
M0388	Aliarin	C22 H24 O8	416.146	6.093	1.35102e+08	4.91182e+07	7.07632e+07	1.35102e+08	4.83459e+07	5.80623e+07	6.06702e+07	5.0856e+07	6.22032e+07	6.7909e+07	3.8462e+07	4.22977e+07	4.56167e+07	7.5529e+07	9.16101e+07	8.69791e+07	6.03321e+07	7.08055e+07	7.50046e+07	1.29071e+08	1.19727e+08	1.13131e+08
M0389	5-({[3-chloro-5-(trifluoromethyl)-2-pyridyl]methyl}thio)-4-pentyl-4H-1,2,4-triazol-3-ol	C14 H16 Cl F3 N4 O S	380.073	3.63	5.454e+07	4.88776e+07	3.0492e+07	4.2917e+07	5.454e+07	3.83594e+07	3.28901e+07	2.32417e+07	3.64375e+07	3.02188e+07	2.84384e+07	3.08456e+07	2.47668e+07	2.60722e+07	2.8177e+07	2.70872e+07	4.92314e+07	3.06273e+07	2.81347e+07	3.43635e+07	5.24582e+07	3.91463e+07
M0390	DNH	C14 H20 N6 O7	384.14	4.186	5.06034e+07	4.88512e+07	4.16413e+07	4.76663e+07	3.49328e+07	3.92615e+07	4.32388e+07	3.57329e+07	5.06034e+07	3.72009e+07	4.46329e+07	4.55786e+07	4.68299e+07	4.18316e+07	3.99865e+07	4.10263e+07	3.73172e+07	3.48897e+07	3.84123e+07	4.81078e+07	4.64505e+07	4.48969e+07
M0391	beta-Syringin	C17 H24 O9	372.143	1.057	3.69869e+08	4.84823e+07	4.47372e+07	2.9527e+08	4.1515e+07	4.01217e+07	4.41194e+07	4.74086e+07	4.59462e+07	3.50842e+08	5.41517e+07	3.69869e+08	6.8663e+07	5.68754e+07	5.18309e+07	5.50807e+07	5.49742e+07	5.11899e+07	3.09406e+08	4.46858e+07	4.77564e+07	4.50337e+07
M0392	6-(2-hydroxy-3-methyl-3-{[(2S,3R,4S,5S,6R)-3,4,5-trihydroxy-6-(hydroxymethyl)oxan-2-yl]oxy}butyl)-5,7-dimethoxy-2H-chromen-2-one	C22 H30 O11	492.161	4.029	6.10455e+07	4.84421e+07	3.56986e+07	5.09208e+07	4.09056e+07	4.68425e+07	3.80596e+07	4.4487e+07	3.94174e+07	5.89949e+07	3.18591e+07	5.04213e+07	4.24202e+07	3.56688e+07	4.07588e+07	3.28047e+07	4.16337e+07	4.02891e+07	4.39485e+07	4.53578e+07	5.40648e+07	6.10455e+07
M0393	(3beta,4alpha,5alpha)-4-(Hydroxymethyl)cholesta-7,24-dien-3-ol	C28 H46 O2	414.35	11.913	1.06837e+08	4.83809e+07	6.75348e+07	7.67629e+07	4.97922e+07	4.26537e+07	1.66157e+07	9.84045e+06	1.55508e+07	7.47291e+07	6.23526e+07	5.02482e+07	5.42792e+07	7.39196e+07	7.74048e+07	7.23027e+07	7.46445e+07	6.37706e+07	7.29611e+07	1.02256e+08	1.06837e+08	8.95488e+07
M0394	6-{3-[(3,4-dimethoxyphenyl)methyl]-4-methoxy-2-(methoxymethyl)butyl}-4-methoxy-2H-1,3-benzodioxole	C24 H32 O7	470.177	4.471	6.45871e+07	4.77458e+07	5.00605e+07	4.78247e+07	4.53736e+07	4.38591e+07	4.88277e+07	3.76012e+07	4.4046e+07	4.74496e+07	4.46554e+07	4.32921e+07	4.95726e+07	6.45871e+07	4.85357e+07	5.15027e+07	3.70609e+07	5.5704e+07	4.56176e+07	5.25233e+07	5.0383e+07	4.84352e+07
M0395	(1R,9S)-11-(4-Methoxybenzoyl)-5-[4-(trifluoromethoxy)phenyl]-7,11-diazatricyclo[7.3.1.02,7]trideca-2,4-dien-6-one	C26 H23 F3 N2 O4	484.156	4	4.89671e+07	4.77202e+07	2.87315e+07	3.53447e+07	3.33842e+07	3.65241e+07	2.9063e+07	3.2081e+07	3.08603e+07	4.89671e+07	2.65622e+07	3.16546e+07	4.74678e+07	4.41746e+07	3.66268e+07	3.82358e+07	2.99926e+07	3.72104e+07	3.84724e+07	3.15367e+07	3.8115e+07	3.64513e+07
M0396	methyl (1S,4aS,6R,7R,7aR)-5,6-dihydroxy-7-methyl-1-{[(2S,3R,4S,5S,6R)-3,4,5-trihydroxy-6-(hydroxymethyl)oxan-2-yl]oxy}-1H,4aH,5H,6H,7H,7aH-cyclopenta[c]pyran-4-carboxylate	C17 H26 O11	428.13	1.167	5.67716e+07	4.74997e+07	4.73299e+07	4.77848e+07	4.68649e+07	5.33166e+07	4.7378e+07	4.62126e+07	5.67716e+07	5.62283e+07	3.57488e+07	5.06678e+07	5.00819e+07	4.34872e+07	5.19569e+07	3.67609e+07	4.73735e+07	4.44841e+07	4.03383e+07	4.74206e+07	4.10878e+07	4.20385e+07
M0397	Tridemorph	C19 H39 N O	297.303	11.193	6.95357e+07	4.71885e+07	5.88872e+07	6.31748e+07	5.01585e+07	5.30501e+07	5.1069e+07	4.48409e+07	6.46069e+07	5.82541e+07	5.89814e+07	6.53601e+07	5.36578e+07	6.29608e+07	5.63838e+07	5.79722e+07	6.03734e+07	6.81678e+07	6.35912e+07	6.12421e+07	6.95357e+07	6.34385e+07
M0398	N-acetyl-L-2-aminoadipic acid	C8 H13 N O5	203.079	1.042	6.2897e+07	4.70831e+07	4.07294e+07	5.40593e+07	4.50385e+07	3.46703e+07	3.65289e+07	5.27473e+07	3.72916e+07	6.2897e+07	5.95167e+07	5.9359e+07	6.23273e+07	5.29793e+07	4.01272e+07	5.74269e+07	4.46485e+07	4.67369e+07	5.0487e+07	4.04974e+07	3.94428e+07	5.00634e+07
M0399	3-Methylsulfolene	C5 H8 O2 S	132.025	1.116	6.62414e+07	4.7012e+07	4.24655e+07	5.23702e+07	4.74006e+07	5.57484e+07	5.7086e+07	1.38227e+07	1.58602e+07	1.43769e+07	1.80028e+07	2.33605e+07	2.44041e+07	6.32089e+07	6.62414e+07	5.58363e+07	6.59485e+07	5.65132e+07	4.16546e+07	5.14732e+07	5.86684e+07	6.3275e+07
M0400	5,6,7,4'-Tetramethoxyflavanone	C19 H20 O6	344.126	4.45	5.22148e+07	4.68918e+07	3.6577e+07	3.59928e+07	3.6508e+07	3.87554e+07	4.26969e+07	3.50918e+07	3.97352e+07	3.99003e+07	2.62665e+07	2.82146e+07	2.62696e+07	3.93629e+07	3.45645e+07	3.6114e+07	3.53971e+07	3.55116e+07	3.9524e+07	5.22148e+07	4.21251e+07	4.41583e+07
M0401	6-[(3S)-3-{5-[4-(Dimethylamino)phenyl]-1,3,4-oxadiazol-2-yl}-1-pyrrolidinyl]nicotinonitrile	C20 H20 N6 O	360.176	3.811	8.33824e+07	4.67684e+07	4.51243e+07	4.75855e+07	4.36369e+07	5.02093e+07	4.75215e+07	3.78417e+07	4.52078e+07	4.40162e+07	6.11614e+07	6.94916e+07	8.33824e+07	3.01769e+07	2.67481e+07	3.05792e+07	2.86317e+07	2.92322e+07	3.43725e+07	5.17323e+07	5.05022e+07	5.22103e+07
M0402	Butylated hydroxytoluene	C15 H24 O	220.183	5.486	1.16106e+08	4.66727e+07	5.92823e+07	6.60127e+07	6.39554e+07	8.05545e+07	8.14258e+07	2.89382e+07	5.16045e+07	4.28948e+07	5.63501e+07	3.74275e+07	7.06269e+07	5.43107e+07	4.43623e+07	5.05929e+07	6.08224e+07	5.56954e+07	6.1122e+07	5.08735e+07	1.16106e+08	5.16897e+07
M0403	(E)-4-Methoxycinnamic acid	C10 H10 O3	178.062	4.023	5.11155e+07	4.60194e+07	3.47873e+07	4.63028e+07	4.15607e+07	4.11951e+07	3.36412e+07	3.34943e+07	3.28121e+07	4.68557e+07	3.23525e+07	4.12355e+07	4.6694e+07	4.16633e+07	3.67312e+07	4.39835e+07	3.93508e+07	3.78789e+07	4.36687e+07	3.657e+07	5.11155e+07	4.62505e+07
M0404	(-)-pinellic acid	C18 H34 O5	330.241	6.468	6.26176e+07	4.60188e+07	2.387e+07	3.14857e+07	3.95067e+07	2.97668e+07	2.47666e+07	4.82328e+07	5.09757e+07	6.26176e+07	2.21364e+07	2.4774e+07	3.11938e+07	1.63646e+07	1.19325e+07	1.70968e+07	9.72183e+06	1.35623e+07	1.85017e+07	1.36892e+07	1.15427e+07	1.17111e+07
M0405	5,7,2',3',4'-Pentamethoxyflavanone	C20 H22 O7	374.137	4.452	4.58017e+07	4.58017e+07	2.69293e+07	3.06033e+07	3.13421e+07	3.01615e+07	3.90908e+07	2.58694e+07	3.36734e+07	3.78154e+07	2.39233e+07	2.18012e+07	2.56639e+07	3.04986e+07	2.7542e+07	2.92537e+07	2.85274e+07	3.25048e+07	3.00717e+07	3.26603e+07	3.42418e+07	3.66496e+07
M0406	ALA-PRO	C8 H14 N2 O3	186.101	1.069	6.43301e+07	4.54027e+07	4.04964e+07	4.27821e+07	3.71024e+07	4.18609e+07	3.83236e+07	3.93787e+07	5.0642e+07	4.53722e+07	5.14951e+07	5.87612e+07	6.43301e+07	4.31046e+07	4.39909e+07	4.17556e+07	3.95182e+07	4.2252e+07	4.29937e+07	4.00092e+07	4.23004e+07	3.77383e+07
M0407	5-guanidino-2-oxopentanoic acid	C6 H11 N3 O3	173.08	1.058	9.14312e+07	4.5115e+07	4.06827e+07	5.88867e+07	3.43123e+07	4.41817e+07	3.31924e+07	3.39202e+07	3.75581e+07	3.83636e+07	4.34938e+07	5.15408e+07	3.83024e+07	6.5198e+07	6.03639e+07	9.14312e+07	5.5193e+07	8.68725e+07	7.83436e+07	5.11408e+07	3.47065e+07	5.05025e+07
M0408	sphinganine	C18 H39 N O2	301.298	7.443	6.49832e+07	4.49213e+07	5.40904e+07	3.15529e+07	2.43361e+07	3.77494e+07	6.49832e+07	3.86713e+07	4.34568e+07	5.1886e+07	3.4206e+07	3.76258e+07	4.83035e+07	4.24947e+07	2.97112e+07	3.77959e+07	5.80445e+07	5.18369e+07	3.53825e+07	3.14484e+07	3.25789e+07	3.20982e+07
M0409	3-Hydroxypicolinic acid	C6 H5 N O3	139.027	1.098	9.83359e+07	4.48819e+07	4.58247e+07	4.55999e+07	4.37377e+07	4.34777e+07	3.7947e+07	5.04717e+07	5.17793e+07	6.7307e+07	8.47794e+07	7.54206e+07	9.83359e+07	4.02845e+07	2.7926e+07	3.73936e+07	1.66301e+07	2.44985e+07	2.84532e+07	3.82224e+07	3.18875e+07	2.74458e+07
M0410	3-Methyl-1-phenyl-2-butene	C11 H14	146.11	9.289	1.53215e+08	4.457e+07	4.69075e+07	2.64546e+07	2.47869e+07	2.99465e+07	3.04517e+07	8.73789e+07	1.53215e+08	1.46165e+08	5.71399e+07	8.54934e+07	7.30989e+07	1.90608e+07	1.7014e+07	2.25887e+07	1.753e+07	1.66044e+07	1.88006e+07	4.9385e+06	1.09855e+07	3.4406e+06
M0411	N-(4-Hydroxy-3,5-dimethoxybenzoyl)glycine	C11 H13 N O6	255.074	1.093	5.41502e+07	4.45674e+07	3.63931e+07	4.0804e+07	3.54723e+07	3.68123e+07	3.60895e+07	4.40127e+07	5.41502e+07	4.19224e+07	5.1634e+07	4.80406e+07	5.05832e+07	4.76231e+07	3.4928e+07	3.93785e+07	3.65782e+07	3.50133e+07	3.45617e+07	3.66684e+07	2.89134e+07	2.93591e+07
M0412	(2R)-1-[(9Z)-9-Hexadecenoyloxy]-3-(phosphonooxy)-2-propanyl (4Z,7Z,10Z,13Z,16Z,19Z)-4,7,10,13,16,19-docosahexaenoate	C41 H67 O8 P	718.455	10.597	1.54634e+08	4.44778e+07	1.54634e+08	1.2559e+08	5.11979e+07	7.55297e+07	6.72566e+07	8.47234e+07	1.17128e+08	9.67156e+07	6.08281e+07	1.01329e+08	1.13065e+08	1.43751e+08	1.24965e+08	1.23812e+08	1.00241e+08	9.11115e+07	2.15836e+07	5.79311e+07	7.45457e+07	1.00758e+08
M0413	TQH	C15 H24 N6 O6	384.176	4.436	1.00794e+08	4.4429e+07	4.1138e+07	4.30587e+07	2.36143e+07	2.65459e+07	2.46184e+07	4.71928e+07	5.11606e+07	5.38703e+07	9.04604e+07	9.44675e+07	1.00794e+08	1.91128e+07	1.81012e+07	2.01554e+07	1.51644e+07	1.77537e+07	1.83896e+07	2.81291e+07	3.01868e+07	2.69005e+07
M0414	4-Ethenyl-1,3-benzenediol	C8 H8 O2	136.053	1.152	7.81164e+07	4.43695e+07	7.15605e+07	6.19477e+07	4.90208e+07	5.74024e+07	6.61913e+07	6.18314e+07	6.73135e+07	6.13744e+07	7.38883e+07	5.04057e+07	7.81164e+07	5.98847e+07	3.49999e+07	3.67862e+07	3.89015e+07	5.1193e+07	4.31301e+07	6.73656e+07	6.02063e+07	5.25999e+07
M0415	(6Z,10Z)-4-Methoxy-7,11-dimethyl-5,8,9,12-tetrahydrobenzo[10]annulen-1-yl stearate	C35 H56 O3	524.421	10.936	9.24842e+07	4.42854e+07	7.15707e+07	5.02375e+07	5.24639e+07	4.85127e+07	6.05796e+07	6.10767e+07	5.88351e+07	5.88359e+07	8.51995e+07	7.48636e+07	3.90997e+07	9.24842e+07	4.15873e+07	4.8108e+07	5.0863e+07	5.97921e+07	4.33929e+07	4.23033e+07	4.67613e+07	6.76555e+07
M0416	9S,13R-12-Oxophytodienoic acid	C18 H28 O3	292.204	8.732	9.29963e+07	4.39058e+07	4.26481e+07	3.68034e+07	2.45253e+07	1.42686e+07	1.6174e+07	7.73244e+07	6.32211e+07	9.29963e+07	8.73374e+07	5.59318e+07	8.7622e+07	1.04231e+07	6.62405e+06	9.85885e+06	2.39342e+06	4.83076e+06	9.00919e+06	1.3517e+07	1.31949e+07	8.97706e+06
M0417	Octylamine	C8 H19 N	129.152	4.177	8.48302e+07	4.38825e+07	4.56924e+07	4.97876e+07	4.60308e+07	4.23799e+07	4.99646e+07	3.60273e+07	4.81084e+07	7.78885e+07	4.96904e+07	5.00141e+07	8.48302e+07	3.77834e+07	3.90827e+07	3.99257e+07	4.26244e+07	4.13122e+07	4.97637e+07	4.82612e+07	5.74845e+07	4.52919e+07
M0418	8-methoxy-1-(3-methoxyphenyl)-3-oxo-3,4,5,6-tetrahydrobenzo[f]quinoline-2-carbonitrile	C22 H18 N2 O3	358.124	1.193	7.8572e+07	4.377e+07	5.60217e+07	6.04738e+07	5.72792e+07	7.45111e+07	4.47667e+07	4.56868e+07	6.14054e+07	6.55409e+07	5.89414e+07	5.41032e+07	4.63762e+07	6.49847e+07	6.96807e+07	5.447e+07	4.67284e+07	6.27391e+07	5.38305e+07	7.8572e+07	5.77209e+07	6.25242e+07
M0419	Phenylmethylsulfonyl fluoride	C7 H7 F O2 S	174.015	1.119	8.67437e+07	4.36685e+07	6.03327e+07	4.71253e+07	4.42233e+07	5.05193e+07	4.97841e+07	6.0939e+07	6.94547e+07	8.67437e+07	6.24136e+07	7.16518e+07	3.27601e+07	5.71592e+07	4.91449e+07	5.76688e+07	3.82731e+07	3.4295e+07	5.54972e+07	8.36725e+07	5.11966e+07	2.4994e+07
M0420	(2S)-2-[(5Z,8Z,11Z,14Z)-5,8,11,14-Icosatetraenoyloxy]-3-(tetradecanoyloxy)propyl (4Z,7Z,10Z,13Z,16Z)-4,7,10,13,16-docosapentaenoate	C59 H96 O6	900.719	11.856	4.35278e+07	4.35278e+07	1.96214e+07	2.36359e+06	1.09033e+07	1.05896e+07	3.67922e+07	6.59714e+06	7.68842e+06	8.26583e+06	4.12055e+06	4.71595e+06	6.43256e+06	5.24104e+06	4.79625e+06	4.94859e+06	4.73122e+06	5.62172e+06	7.29714e+06	6.29015e+06	4.52883e+06	2.96232e+06
M0421	(E)-Dacarbazine	C6 H10 N6 O	182.092	3.814	9.80193e+07	4.34591e+07	4.34944e+07	4.50527e+07	3.43812e+07	3.71922e+07	3.63437e+07	8.06886e+07	9.80193e+07	9.46064e+07	7.685e+07	7.12631e+07	8.16369e+07	2.53059e+07	2.50534e+07	2.36169e+07	2.26807e+07	2.4977e+07	2.45899e+07	1.6829e+07	2.12176e+07	1.93036e+07
M0422	senkyunolide B	C12 H12 O3	204.079	9.412	5.95956e+07	4.28847e+07	4.44009e+07	3.59377e+07	3.8145e+07	4.34052e+07	4.28906e+07	4.32429e+07	5.11472e+07	5.06826e+07	5.41211e+07	5.26064e+07	5.95956e+07	4.43155e+07	4.29128e+07	4.79223e+07	3.97495e+07	4.2488e+07	3.72859e+07	3.48457e+07	4.74362e+07	4.08702e+07
M0423	N-{[(2R,4S,5S)-5-{[4-(4-Fluorophenyl)-1-piperazinyl]methyl}-1-azabicyclo[2.2.2]oct-2-yl]methyl}-4-(trifluoromethyl)benzamide	C27 H32 F4 N4 O	526.24	5.628	1.14473e+08	4.26044e+07	5.97075e+07	6.90894e+07	5.17476e+07	8.28964e+07	8.6218e+07	2.36824e+07	2.9338e+07	2.84842e+07	1.97069e+07	3.45151e+07	3.07315e+07	5.35488e+07	5.29289e+07	5.75238e+07	6.94119e+07	5.65094e+07	6.57434e+07	1.14473e+08	1.08821e+08	1.02542e+08
M0424	[(2R,3S,4S,5R,6R)-6-{[1,7-bis(4-hydroxyphenyl)-5-oxoheptan-3-yl]oxy}-3,4,5-trihydroxyoxan-2-yl]methyl (2E)-3-(3,4-dimethoxyphenyl)prop-2-enoate	C36 H42 O12	688.235	4.552	5.16812e+07	4.24698e+07	4.17348e+07	3.31928e+07	3.49069e+07	3.81806e+07	4.25707e+07	2.91105e+07	4.14059e+07	3.44785e+07	4.20825e+07	4.48842e+07	3.67236e+07	2.81317e+07	2.54606e+07	4.03379e+07	3.59846e+07	3.43353e+07	2.96118e+07	5.14145e+07	4.95287e+07	5.16812e+07
M0425	{(1R,2R)-2-[(2Z)-5-(Hexopyranosyloxy)-2-penten-1-yl]-3-oxocyclopentyl}acetic acid	C18 H28 O9	410.156	4.284	4.80143e+07	4.2453e+07	3.97562e+07	3.96054e+07	3.84143e+07	4.07711e+07	4.1522e+07	3.15069e+07	4.02003e+07	4.12169e+07	3.8552e+07	3.91391e+07	4.48059e+07	3.71268e+07	3.30132e+07	3.71108e+07	2.8604e+07	2.99845e+07	3.49939e+07	4.80143e+07	4.27509e+07	4.36415e+07
M0426	dehydroeburicoic acid	C31 H48 O3	468.358	10.643	8.36138e+07	4.22096e+07	8.49024e+06	9.90984e+06	4.34143e+07	5.36994e+07	6.46921e+07	6.59444e+07	4.24469e+07	2.87318e+07	1.49148e+07	2.90994e+07	3.24333e+07	5.41658e+07	1.13289e+07	5.70495e+07	8.36138e+07	5.26901e+07	5.65587e+07	4.17062e+07	9.19505e+06	1.21046e+07
M0427	3,4-Dihydrocadalene	C15 H20	200.157	5.207	8.9256e+07	4.18932e+07	4.53935e+07	5.74863e+07	4.48981e+07	7.50091e+07	6.0462e+07	5.46532e+07	6.10147e+07	7.56027e+07	7.02882e+07	8.54723e+07	8.9256e+07	5.18012e+07	5.27337e+07	4.5755e+07	3.37347e+07	3.82491e+07	3.98727e+07	4.50915e+07	5.44035e+07	3.18256e+07
M0428	alpha-methylstyrene	C9 H10	118.078	7.943	1.88348e+08	4.18817e+07	1.0171e+08	9.15067e+07	5.56926e+07	1.31908e+08	6.82442e+07	8.36505e+07	1.27655e+08	9.93027e+07	1.10556e+08	1.88348e+08	1.39153e+08	7.4561e+07	1.52157e+08	8.41301e+07	1.0237e+08	1.85031e+08	9.73744e+07	9.89226e+07	8.73307e+07	9.93069e+07
M0429	Diisodecyl phthalate	C28 H46 O4	446.34	11.957	6.26191e+07	4.18706e+07	2.28621e+06	3.23597e+06	4.54205e+07	1.18647e+06	3.54042e+06	4.34365e+07	3.14523e+07	5.13365e+07	4.97035e+07	3.35499e+07	3.83677e+07	5.20778e+07	5.11838e+07	3.41855e+06	5.34826e+07	4.75449e+07	5.49077e+07	5.01182e+07	6.26191e+07	4.82426e+07
M0430	(2R,3S,4S,5R,6S)-2-(hydroxymethyl)-6-{4-[(1E)-3-hydroxyprop-1-en-1-yl]-2,6-dimethoxyphenoxy}oxane-3,4,5-triol	C17 H24 O9	394.124	4.009	5.12606e+07	4.16803e+07	4.55232e+07	3.43436e+07	3.27586e+07	3.20701e+07	4.16054e+07	3.5584e+07	4.40656e+07	3.6037e+07	3.14174e+07	3.25037e+07	3.01164e+07	3.32984e+07	3.6544e+07	3.86749e+07	3.98792e+07	4.07406e+07	3.72088e+07	5.12606e+07	4.29797e+07	4.27988e+07
M0431	cys-ala	C6 H12 N2 O3 S	192.056	0.966	7.43684e+07	4.16134e+07	2.42583e+07	3.68073e+07	5.34391e+07	4.21658e+07	5.17615e+07	4.57876e+07	6.64844e+07	3.87592e+07	7.43684e+07	5.58654e+07	6.01996e+07	3.27969e+07	2.71361e+07	2.48506e+07	2.21689e+07	2.11336e+07	2.391e+07	4.59437e+07	4.58254e+07	3.33418e+07
M0432	DL-Glutamine	C5 H10 N2 O3	105.043	1.047	1.06053e+08	4.15985e+07	3.66645e+07	4.47072e+07	3.70906e+07	3.43184e+07	3.8695e+07	8.92787e+07	8.67229e+07	1.06053e+08	3.53703e+07	4.14503e+07	3.62109e+07	1.76214e+07	2.15158e+07	2.08081e+07	3.53118e+07	2.58052e+07	2.69735e+07	2.92047e+07	2.65989e+07	2.80706e+07
M0433	APM	C7 H13 N O4	175.085	1.075	5.40545e+07	4.15345e+07	4.55206e+07	4.73241e+07	3.93064e+07	4.0878e+07	4.27221e+07	5.33837e+07	5.18621e+07	5.40545e+07	4.66005e+07	4.18448e+07	5.17142e+07	4.51285e+07	5.06507e+07	5.29017e+07	4.01918e+07	4.0249e+07	4.60126e+07	4.26338e+07	3.92281e+07	3.92705e+07
M0434	4-(3,4-Dihydroxy-5-methoxyphenyl)-2-butanone	C11 H14 O4	210.09	3.693	7.41789e+07	4.1264e+07	2.79721e+07	2.7533e+07	3.36661e+07	2.19957e+07	2.34711e+07	3.4379e+07	2.74684e+07	3.33185e+07	3.40347e+07	3.43678e+07	7.41789e+07	2.37746e+07	2.93039e+07	2.53873e+07	2.61181e+07	2.28678e+07	2.42663e+07	1.95584e+07	2.60055e+07	2.20365e+07
M0435	TG(18:2(9Z,12Z)/20:4(5Z,8Z,11Z,14Z)/20:4(5Z,8Z,11Z,14Z))[iso3]	C61 H98 O6	926.734	11.339	9.23714e+07	4.11711e+07	4.53272e+07	1.68151e+07	5.81374e+07	3.96391e+07	6.66455e+07	5.75393e+07	9.23714e+07	5.5168e+07	2.8077e+07	3.74373e+07	4.22932e+07	4.25454e+07	4.4073e+07	4.8836e+07	3.94335e+07	3.5968e+07	2.86751e+07	1.75428e+07	1.22726e+07	1.82137e+07
M0436	2-(4-Hydroxyphenyl)ethyl 6-O-[(2R,3R,4R)-3,4-dihydroxy-4-(hydroxymethyl)tetrahydro-2-furanyl]-beta-D-glucopyranoside	C19 H28 O11	454.146	3.977	4.39902e+07	4.10861e+07	2.68618e+07	2.82207e+07	2.27229e+07	2.32853e+07	3.57942e+07	2.7222e+07	3.78635e+07	3.25421e+07	1.81811e+07	1.85583e+07	1.83097e+07	3.3004e+07	2.68472e+07	4.39902e+07	2.60378e+07	2.43294e+07	3.05335e+07	3.61785e+07	2.9309e+07	2.83627e+07
M0437	(2Z)-8-Hydroxy-2-octene-4,6-diynoic acid	C8 H6 O3	150.032	5.059	4.09024e+07	4.06977e+07	3.31854e+07	2.85731e+07	4.08666e+07	3.44383e+07	4.09024e+07	3.52412e+07	3.98133e+07	4.02732e+07	3.26185e+07	3.26322e+07	3.42431e+07	3.48505e+07	2.6506e+07	2.8972e+07	2.87065e+07	2.62287e+07	2.76508e+07	3.64485e+07	3.78841e+07	3.30623e+07
M0438	2,3,4-Trimethoxybenzoic acid	C10 H12 O5	212.069	3.584	5.59028e+07	4.00839e+07	3.67594e+07	3.86375e+07	3.56908e+07	4.07686e+07	3.96295e+07	4.36417e+07	4.69342e+07	5.28567e+07	2.77019e+07	3.89176e+07	4.2111e+07	5.59028e+07	4.96273e+07	5.24414e+07	3.64898e+07	3.55431e+07	4.02776e+07	4.05673e+07	4.80676e+07	5.36266e+07
M0439	benzyl 4-{[(1,3-benzodioxol-5-ylmethyl)amino]carbonyl}tetrahydro-1(2H)-pyridinecarboxylate	C22 H24 N2 O5	434.119	5.669	1.14784e+08	3.99912e+07	5.52954e+07	8.53039e+07	2.62758e+07	3.73762e+07	3.57331e+07	9.81264e+07	1.02059e+08	1.14784e+08	8.12465e+07	1.09123e+08	9.93294e+07	3.62957e+07	3.1862e+07	3.07565e+07	3.25446e+07	3.0881e+07	3.39379e+07	5.37956e+07	5.76261e+07	4.43779e+07
M0440	N1-(3-{[(2,2-dimethylhydrazino)carbonyl]amino}-4-methylphenyl)-2,2-dimethylhydrazine-1-carboxamide	C13 H22 N6 O2	294.181	5.029	1.0305e+08	3.98363e+07	4.10416e+07	4.03605e+07	5.20052e+07	5.40306e+07	5.48744e+07	5.74247e+07	7.01087e+07	1.0305e+08	3.83995e+07	3.75035e+07	3.89431e+07	3.14399e+07	2.95452e+07	3.22366e+07	3.4005e+07	3.45908e+07	4.28554e+07	2.24681e+07	2.09921e+07	2.14723e+07
M0441	1-[2-(3-Hydroxy-1-propen-2-yl)-2,3-dihydro-1-benzofuran-5-yl]ethanone	C13 H14 O3	218.095	4.705	7.44352e+07	3.92507e+07	6.9888e+07	7.17144e+07	4.44016e+07	4.86089e+07	5.86159e+07	4.93249e+07	5.46894e+07	7.44352e+07	5.31865e+07	7.19389e+07	5.54472e+07	3.71028e+07	5.92709e+07	5.6128e+07	4.4953e+07	6.25367e+07	4.42096e+07	5.97504e+07	5.41116e+07	4.4715e+07
M0442	Ketoconazole	C26 H28 Cl2 N4 O4	530.141	4.785	4.898e+07	3.91922e+07	4.12229e+07	3.99645e+07	3.89461e+07	4.04577e+07	4.22455e+07	3.8979e+07	4.44146e+07	4.35736e+07	3.20215e+07	3.12711e+07	3.28364e+07	4.64908e+07	4.2204e+07	4.898e+07	3.91976e+07	4.38559e+07	4.38574e+07	4.16783e+07	3.72351e+07	4.08452e+07
M0443	N-{5,6-Dihydroxy-3-[(2-oxo-3-piperidinyl)carbamoyl]-2-cyclohexen-1-yl}nicotinamide	C18 H22 N4 O5	396.14	4.269	4.15437e+07	3.88152e+07	2.73113e+07	3.06977e+07	2.49603e+07	3.46556e+07	3.67951e+07	2.46831e+07	2.9139e+07	3.12211e+07	3.71191e+07	3.84625e+07	3.63745e+07	3.92227e+07	3.00569e+07	4.15437e+07	3.61493e+07	3.29573e+07	3.0602e+07	2.717e+07	3.3636e+07	2.88253e+07
M0444	7,8-Dihydroxy-3,4,15-triacetoxyscirpenol	C21 H28 O10	440.169	4.031	4.74889e+07	3.86215e+07	3.02131e+07	4.29011e+07	3.57285e+07	3.95417e+07	3.31249e+07	3.39689e+07	3.28056e+07	4.45249e+07	2.4234e+07	3.29155e+07	3.49409e+07	3.80179e+07	3.45128e+07	3.09919e+07	3.40347e+07	3.55671e+07	3.87691e+07	3.75469e+07	4.74889e+07	4.50829e+07
M0445	D-PANTOTHENIC ACID	C9 H17 N O5	219.111	3.313	9.14287e+07	3.85652e+07	3.23936e+07	4.93774e+07	2.49869e+07	3.01375e+07	2.6508e+07	2.98501e+07	2.92489e+07	3.12648e+07	4.56538e+07	6.2714e+07	9.14287e+07	2.99537e+07	3.58514e+07	3.43026e+07	3.2738e+07	2.81783e+07	2.92986e+07	2.80566e+07	3.15363e+07	4.05903e+07
M0446	o-Succinylbenzoate	C11 H10 O5	222.052	1.094	4.54647e+07	3.84923e+07	4.02839e+07	3.77571e+07	3.66361e+07	4.34003e+07	4.54647e+07	3.24454e+07	4.32622e+07	4.07403e+07	3.8546e+07	3.4813e+07	3.64706e+07	4.18107e+07	4.04141e+07	3.87977e+07	4.1674e+07	4.15158e+07	3.45038e+07	3.98613e+07	3.30818e+07	3.12756e+07
M0447	5,6,7,8-Tetramethoxyflavone	C19 H18 O6	342.111	5.029	4.45127e+07	3.8492e+07	2.78538e+07	3.0771e+07	3.09578e+07	2.88827e+07	2.63634e+07	3.30867e+07	4.15525e+07	3.88208e+07	2.41271e+07	2.91315e+07	3.49035e+07	4.45127e+07	3.34146e+07	4.20461e+07	3.14864e+07	4.01568e+07	3.50135e+07	2.88748e+07	3.47399e+07	2.91533e+07
M0448	2-Furoic acid	C5 H4 O3	112.017	1.11	7.00364e+07	3.8351e+07	3.83053e+07	3.7121e+07	3.38898e+07	2.29285e+07	5.42344e+07	5.77975e+07	6.80781e+07	3.17685e+07	6.31543e+07	4.91291e+07	7.00364e+07	2.7824e+07	2.03814e+07	4.10075e+07	3.02827e+07	6.29144e+07	3.88004e+07	4.59736e+07	3.8653e+07	3.77951e+07
M0449	3,7,15-Trihydroxy-12,13-epoxytrichothec-9-en-8-one	C15 H20 O6	296.126	4.651	5.66805e+07	3.83394e+07	3.74711e+07	3.85558e+07	3.51857e+07	3.65221e+07	3.64963e+07	4.30386e+07	4.86973e+07	4.58654e+07	5.36521e+07	5.25925e+07	5.66805e+07	2.90528e+07	2.73163e+07	2.84067e+07	2.8623e+07	2.83515e+07	3.08569e+07	2.27274e+07	2.40792e+07	2.39476e+07
M0450	3',4'-Methylenedioxy-2,4,6,beta-tetramethoxychalcone	C20 H20 O7	372.121	4.799	4.70323e+07	3.81977e+07	4.60124e+07	1.39429e+07	1.64772e+07	1.52951e+07	4.13875e+07	2.26418e+07	1.99611e+07	1.65556e+07	3.36678e+07	3.99505e+07	2.12816e+07	1.55419e+07	1.36003e+07	1.66296e+07	1.15194e+07	1.87835e+07	1.81564e+07	4.70323e+07	1.59952e+07	1.288e+07
M0451	2-[3-(tert-butyl)-1-(4-fluorobenzyl)-1H-pyrazol-5-yl]-5-(2-thienyl)-1,3,4-oxadiazole	C20 H19 F N4 O S	382.124	3.7	5.25278e+07	3.81209e+07	2.68118e+07	4.35925e+07	3.24771e+07	4.35231e+07	3.34154e+07	3.31652e+07	3.72693e+07	5.25278e+07	2.76129e+07	3.25673e+07	4.64256e+07	4.12347e+07	3.68583e+07	4.73717e+07	3.67933e+07	3.85724e+07	3.2135e+07	2.60649e+07	3.60047e+07	3.69627e+07
M0452	Agestricin D	C18 H18 O7	346.106	4.02	4.06865e+07	3.79836e+07	2.44317e+07	3.10159e+07	2.68586e+07	3.08041e+07	2.73797e+07	3.20846e+07	3.1169e+07	4.06865e+07	2.53473e+07	3.19479e+07	3.50298e+07	3.62097e+07	3.38767e+07	3.07904e+07	3.14596e+07	3.35765e+07	3.66023e+07	2.73841e+07	3.42686e+07	3.1161e+07
M0453	5-hydroxy-8-methyl-6-nitro-1,3-diphenyl-1,2,3,4,7,8-hexahydropyrido[2,3-d]pyrimidine-2,4,7-trione	C20 H14 N4 O6	406.088	3.869	7.69469e+07	3.79822e+07	3.55703e+07	3.89659e+07	4.43652e+07	3.72908e+07	3.29342e+07	3.00683e+07	3.63412e+07	3.76298e+07	2.36861e+07	2.48854e+07	2.96823e+07	3.59229e+07	4.07322e+07	3.5671e+07	4.72683e+07	4.0972e+07	4.05448e+07	6.20849e+07	7.69469e+07	6.1531e+07
M0454	Naringin	C27 H32 O14	602.162	4.629	5.42083e+07	3.79805e+07	3.62246e+07	4.20342e+07	3.42202e+07	3.81853e+07	4.18578e+07	3.37828e+07	3.87161e+07	3.56635e+07	2.68505e+07	2.93002e+07	2.32742e+07	3.44236e+07	3.65196e+07	4.21594e+07	3.50128e+07	3.62688e+07	3.90119e+07	5.42083e+07	4.94247e+07	5.37673e+07
M0455	Betaine	C5 H11 N O2	117.079	0.074	2.12754e+08	3.73354e+07	9.72135e+06	7.01175e+06	7.09568e+07	2.89163e+07	3.39431e+07	1.93957e+07	2.12754e+08	2.34175e+07	1.47987e+07	2.93641e+07	1.90021e+07	1.70659e+07	2.45673e+07	1.01296e+07	2.20874e+06	2.44752e+06	3.31087e+06	1.7567e+07	1.09791e+07	1.7755e+07
M0456	Furan Fatty Acid F6	C22 H38 O3	350.282	11.765	8.32021e+07	3.69916e+07	2.57841e+07	4.03892e+07	3.45377e+07	3.52422e+07	6.37765e+07	8.32021e+07	6.63317e+07	9.91811e+06	3.24071e+07	3.37953e+07	1.41026e+07	3.1489e+07	3.89699e+07	1.07238e+07	8.8425e+06	9.92545e+06	1.64314e+07	3.99098e+07	3.80122e+07	7.01443e+07
M0457	(2Z)-3-(6,7-Dimethoxy-1,3-benzodioxol-5-yl)-2-hydroxyacrylaldehyde	C12 H12 O6	252.064	1.094	4.37176e+07	3.65459e+07	3.55221e+07	4.23628e+07	3.5622e+07	4.12642e+07	4.16218e+07	3.75551e+07	4.26606e+07	3.64499e+07	3.83735e+07	4.29788e+07	4.37176e+07	3.22194e+07	3.55783e+07	4.07511e+07	4.0621e+07	4.2487e+07	3.92195e+07	3.46799e+07	3.6284e+07	3.58953e+07
M0458	Gentianadine	C8 H7 N O2	149.048	1.097	5.63157e+07	3.65294e+07	3.24354e+07	3.61925e+07	3.00286e+07	3.33954e+07	3.22797e+07	3.17081e+07	3.755e+07	3.32053e+07	4.89735e+07	5.60043e+07	5.63157e+07	2.37153e+07	1.95477e+07	2.29333e+07	2.93082e+07	3.03843e+07	2.94204e+07	3.21222e+07	2.94757e+07	2.73536e+07
M0459	3-{4-[4-(2-Methoxyphenyl)piperidino]-3-nitrophenyl}-N'-[4-(trifluoromethyl)benzoyl]acrylohydrazide	C29 H27 F3 N4 O5	568.193	4.834	4.47385e+07	3.63376e+07	3.84603e+07	3.4192e+07	3.4678e+07	3.98846e+07	3.87439e+07	3.11186e+07	3.61196e+07	3.64309e+07	2.53135e+07	2.85412e+07	2.69869e+07	3.97006e+07	4.10973e+07	4.09026e+07	3.96301e+07	3.88353e+07	3.8284e+07	4.47385e+07	4.12031e+07	4.08165e+07
M0460	202-791	C17 H18 N4 O5	358.127	4.82	7.14164e+07	3.61546e+07	3.92791e+07	3.869e+07	1.6276e+07	2.19699e+07	2.22717e+07	4.23441e+07	4.53974e+07	4.88694e+07	6.67038e+07	7.14164e+07	6.65703e+07	3.2133e+07	3.08904e+07	3.17302e+07	2.57077e+07	2.26217e+07	2.95797e+07	4.34226e+07	4.24266e+07	3.74238e+07
M0461	Deidaclin	C12 H17 N O6	271.106	1.053	4.52322e+07	3.60504e+07	3.39469e+07	3.28276e+07	9.96334e+06	1.35506e+07	1.7057e+07	4.22885e+07	4.52322e+07	3.62538e+07	3.42694e+07	3.18366e+07	3.01068e+07	2.7058e+07	3.20243e+07	2.85358e+07	2.87508e+07	2.90734e+07	1.94089e+07	2.44658e+07	3.17225e+07	3.24726e+07
M0462	1-O-(4-Hydroxybenzoyl)-beta-D-glucopyranose	C13 H16 O8	300.085	3.528	5.07344e+07	3.60312e+07	3.27876e+07	4.11324e+07	3.38444e+07	3.88996e+07	3.02808e+07	2.57543e+07	2.84435e+07	3.56635e+07	2.59674e+07	3.05351e+07	3.79345e+07	3.78448e+07	3.76059e+07	3.71239e+07	3.88286e+07	3.2925e+07	4.04587e+07	4.41005e+07	4.88896e+07	5.07344e+07
M0463	2-[4-(dimethylamino)phenyl]-5-(methylthio)[1,2,4]triazolo[1,5-c]pyrimidine-8-carbonitrile	C15 H14 N6 S	310.103	1.914	4.35602e+07	3.58878e+07	2.82065e+07	3.79023e+07	2.9595e+07	2.59531e+07	2.70548e+07	2.78155e+07	2.98981e+07	4.35602e+07	2.35622e+07	2.58347e+07	2.50935e+07	4.20174e+07	3.91499e+07	4.00469e+07	2.72943e+07	3.08021e+07	3.34738e+07	3.11591e+07	3.63725e+07	2.68333e+07
M0464	1,4:3,6-Dianhydro-2-deoxy-5-O-[(4-methoxyphenyl)carbamoyl]-2-[(propylsulfonyl)amino]-D-glucitol	C17 H24 N2 O7 S	422.12	4.566	5.94289e+07	3.58627e+07	4.06978e+07	4.01169e+07	4.1757e+07	3.4035e+07	4.32766e+07	2.58978e+07	3.3357e+07	3.48874e+07	1.09531e+07	6.85064e+06	1.09069e+07	4.26443e+07	4.27781e+07	4.7191e+07	3.96329e+07	2.90036e+07	3.07363e+07	5.94289e+07	4.26091e+07	5.89092e+07
M0465	(1R,9S)-11-(Cyclohexylcarbonyl)-5-(2-methylphenyl)-7,11-diazatricyclo[7.3.1.02,7]trideca-2,4-dien-6-one	C25 H30 N2 O2	412.208	5.111	6.93336e+07	3.54986e+07	3.70128e+07	3.13836e+07	2.05953e+07	2.27628e+07	2.26976e+07	4.57942e+07	5.11978e+07	4.57321e+07	6.53842e+07	6.80921e+07	6.93336e+07	1.59927e+07	1.73137e+07	1.48478e+07	1.35639e+07	1.7951e+07	1.53389e+07	2.62958e+07	2.69423e+07	2.52398e+07
M0466	benzoquinone	C6 H4 O2	108.022	4.015	5.20115e+07	3.54323e+07	2.30994e+07	2.7307e+07	2.87544e+07	3.36685e+07	2.95592e+07	1.92102e+07	1.93916e+07	2.86018e+07	4.80013e+06	5.60366e+06	4.33736e+06	2.97213e+07	2.90608e+07	3.11235e+07	2.7233e+07	3.48423e+07	2.83687e+07	4.32912e+07	5.20115e+07	4.34665e+07
M0467	Bis(2-ethylhexyl) amine	C16 H35 N	241.277	8.301	1.046e+08	3.53904e+07	4.13418e+07	9.17392e+07	3.94141e+07	3.73202e+07	2.94315e+07	1.98773e+07	4.4311e+07	4.84402e+07	4.63398e+07	5.44539e+07	4.84911e+07	7.0942e+07	7.03381e+07	6.0981e+07	6.31385e+07	7.28464e+07	5.07803e+07	9.90143e+07	1.046e+08	7.68716e+07
M0468	1-O-acetyl-alpha-maltose	C14 H24 O12	384.127	1.048	4.71778e+08	3.51002e+07	2.94737e+08	2.98899e+08	2.01145e+08	2.07463e+08	3.18609e+07	2.52939e+08	2.48714e+08	2.71079e+08	3.58637e+08	3.81133e+08	4.09231e+08	2.49205e+08	3.45255e+07	4.15867e+07	2.597e+08	2.58472e+08	2.47634e+08	4.52414e+08	4.71778e+08	4.20673e+07
M0469	1-(Methylthio)-2-[3-methyl-4-(2,2,2-trifluoroethoxy)-2-pyridinyl]-1H-benzimidazole	C16 H14 F3 N3 O S	353.081	1.116	4.9935e+07	3.50942e+07	3.12813e+07	3.52031e+07	4.27543e+07	4.9935e+07	4.09905e+07	1.13879e+07	3.47623e+07	2.82956e+07	2.50015e+07	3.33456e+07	5.59883e+06	2.46819e+07	2.49382e+07	2.62726e+07	2.62862e+07	2.60807e+07	2.99942e+07	3.36753e+07	7.28713e+06	2.06393e+07
M0470	DG(18:2(9Z,12Z)/18:3(9Z,12Z,15Z)/0:0)	C39 H66 O5	614.491	11.296	7.32285e+07	3.48578e+07	2.7027e+07	2.62043e+07	3.58121e+07	5.3871e+07	6.12632e+07	5.76009e+07	4.56417e+07	7.32285e+07	6.33258e+07	2.14806e+07	2.90008e+07	5.00791e+07	3.36039e+07	2.86132e+07	3.5477e+07	2.00039e+07	3.04157e+07	4.23157e+07	3.49639e+07	2.83451e+07
M0471	C16-Dihydroceramide	C34 H69 N O3	539.528	10.701	7.05003e+07	3.47671e+07	3.55027e+07	4.74595e+07	4.60463e+07	3.75388e+07	5.02077e+07	7.05003e+07	4.34137e+07	5.73543e+07	3.99705e+07	5.13168e+07	4.06906e+07	4.19872e+07	5.44146e+07	4.69928e+07	4.19146e+07	4.1053e+07	5.92871e+07	5.37221e+07	4.5396e+07	5.88155e+07
M0472	(2E,4E,7Z)-2,4,7-Tridecatrienal	C13 H20 O	192.152	7.02	3.45138e+07	3.45138e+07	2.24109e+07	2.02243e+07	1.98369e+07	2.34532e+07	3.14716e+07	2.09969e+07	1.71622e+07	2.13801e+07	3.28523e+07	3.34597e+07	2.93125e+07	2.23357e+07	2.07531e+07	2.27485e+07	2.20717e+07	2.38333e+07	2.1566e+07	2.30677e+07	2.20317e+07	2.20965e+07
M0473	Sesamex	C15 H22 O6	298.142	4.38	5.65365e+07	3.43275e+07	3.4869e+07	3.5781e+07	2.7823e+07	2.92308e+07	2.90043e+07	3.42271e+07	4.01352e+07	3.65799e+07	5.24827e+07	5.16334e+07	5.65365e+07	2.5051e+07	2.34872e+07	2.5782e+07	2.96089e+07	2.6833e+07	2.9052e+07	2.77809e+07	2.88029e+07	2.85215e+07
M0474	Kaempferol	C15 H10 O6	286.048	5.018	5.70029e+07	3.3889e+07	3.34091e+07	3.67605e+07	4.07918e+07	4.99494e+07	4.71128e+07	2.28787e+07	3.20316e+07	3.10939e+07	1.87487e+07	2.2539e+07	2.14863e+07	2.86599e+07	2.91777e+07	2.97882e+07	3.22998e+07	3.26982e+07	3.19309e+07	5.70029e+07	5.35297e+07	4.99631e+07
M0475	Gly-l-pro	C7 H12 N2 O3	172.085	1.071	3.66854e+07	3.35723e+07	2.89303e+07	3.66854e+07	2.80724e+07	2.65071e+07	3.11552e+07	3.41971e+07	2.95463e+07	2.59674e+07	3.21809e+07	3.4522e+07	3.51414e+07	2.77327e+07	2.57047e+07	2.99538e+07	2.51861e+07	2.80951e+07	3.07466e+07	2.4492e+07	3.03853e+07	3.1928e+07
M0476	2-[(1S,4S,5S)-5-Isopropyl-2-methyl-4-{[(phenylsulfonyl)amino]methyl}-2-cyclohexen-1-yl]-N-(2-methoxyethyl)acetamide	C22 H34 N2 O4 S	422.228	6.447	6.17119e+07	3.34678e+07	8.61116e+06	9.01566e+06	6.17119e+07	5.55437e+07	6.06413e+07	3.45293e+06	3.12311e+06	3.19809e+06	827994	1.03879e+06	3.04016e+06	4.05188e+06	1.03052e+07	4.78248e+06	5.17117e+06	5.71884e+06	7.88081e+06	1.01123e+07	9.74714e+06	7.99202e+06
M0477	Quercetin 3-alpha-L-arabinopyranosyl- (1->6) -galactoside	C26 H28 O16	596.138	4.514	5.97199e+07	3.33537e+07	3.25144e+07	3.60298e+07	1.63873e+07	3.04952e+07	2.40622e+07	1.03383e+07	2.04528e+07	1.35983e+07	2.64742e+07	3.71907e+07	3.09862e+07	2.10784e+07	4.06086e+07	2.56468e+07	5.97199e+07	5.31741e+07	3.01315e+07	4.49236e+07	5.74073e+07	5.89083e+07
M0478	diacetylphloroglucinol	C10 H10 O5	210.052	4.72	3.58322e+07	3.32117e+07	3.18215e+07	3.21756e+07	3.19079e+07	3.33887e+07	3.1473e+07	3.05316e+07	2.95903e+07	3.08681e+07	2.71477e+07	2.83135e+07	2.8738e+07	2.98874e+07	3.19802e+07	2.88708e+07	2.92982e+07	3.13518e+07	3.58322e+07	3.18239e+07	2.91701e+07	3.46527e+07
M0479	(2S)-2,3-Dihydroxypropyl (7Z,10Z,13Z,16Z)-7,10,13,16-docosatetraenoate	C25 H42 O4	406.31	10.812	9.24521e+07	3.30355e+07	5.80117e+07	4.87626e+07	4.94953e+07	3.94645e+07	4.89064e+07	2.90975e+07	7.54879e+07	3.45405e+07	9.24521e+07	5.74988e+07	3.89141e+07	5.74896e+07	4.27142e+07	7.23247e+07	3.81431e+07	2.80319e+07	4.58244e+07	7.75027e+07	6.19387e+07	5.12077e+07
M0480	ethyl 1-(4-fluorophenyl)-4-[2-(4-methoxyanilino)-2-oxoethyl]-2-methyl-5-oxo-2,5-dihydro-1H-pyrrole-3-carboxylate	C23 H23 F N2 O5	448.135	4.711	5.16796e+07	3.2893e+07	3.06018e+07	3.32948e+07	3.81463e+07	4.5039e+07	4.27414e+07	1.99226e+07	2.94444e+07	2.85511e+07	1.2048e+07	1.2425e+07	8.26599e+06	3.86715e+07	3.50155e+07	3.7559e+07	3.15623e+07	3.27284e+07	3.56219e+07	5.16796e+07	2.64428e+07	4.71645e+07
M0481	2H-Dibenzo[b,f]azepin-2-one	C14 H9 N O	207.069	1.057	5.16558e+07	3.27765e+07	2.54385e+07	3.3791e+07	4.64084e+07	2.99314e+07	3.26578e+07	4.58766e+07	2.75099e+07	5.16558e+07	1.92091e+07	3.03768e+07	2.21814e+07	2.47198e+07	2.42627e+07	2.57868e+07	4.77837e+07	4.34091e+07	4.32244e+07	3.31563e+07	3.02453e+07	2.14252e+07
M0482	3-[(7,8-Dihydro-3H-purin-6-ylamino)methyl]phenol	C12 H13 N5 O	243.111	1.11	8.73872e+07	3.25691e+07	3.64193e+07	3.42775e+07	3.99322e+07	3.55184e+07	3.81477e+07	7.75344e+07	8.73872e+07	7.84845e+07	5.44874e+07	1.50543e+07	5.42585e+07	3.5023e+07	3.93385e+07	3.49796e+07	4.05731e+07	3.96176e+07	3.49666e+07	1.67686e+07	1.76625e+07	1.86365e+07
M0483	(2S)-1-Hydroxy-3-[(6Z,9Z,12Z,15Z)-6,9,12,15-octadecatetraenoyloxy]-2-propanyl (5Z,8Z,11Z,14Z,17Z)-5,8,11,14,17-icosapentaenoate	C41 H62 O5	634.458	11.421	1.35266e+08	3.21737e+07	1.35266e+08	1.18554e+07	2.74379e+07	2.26071e+07	1.6381e+07	9.68604e+06	4.96736e+07	5.98092e+07	3.61856e+07	8.53998e+07	9.5165e+07	3.8209e+07	2.82704e+07	2.21045e+07	2.01814e+07	1.55947e+07	2.36263e+07	2.46196e+07	1.85223e+07	1.01649e+07
M0484	Nervonic ceramide	C42 H81 N O3	669.605	11.336	3.20137e+07	3.20137e+07	1.13518e+06	1.23162e+06	2.38447e+06	1.81183e+06	1.83227e+06	1.11846e+06	1.248e+06	1.38519e+06	1.21804e+06	1.66759e+06	1.25969e+06	1.2074e+06	1.51378e+06	1.20499e+06	1.16769e+06	1.16334e+06	1.21429e+06	1.40264e+06	1.36752e+06	1.39185e+06
M0485	Diosmetin	C16 H12 O6	300.063	5.155	5.28928e+07	3.18712e+07	3.53032e+07	3.63622e+07	3.38663e+07	3.91193e+07	4.02369e+07	3.04575e+07	3.65296e+07	3.95541e+07	2.90476e+07	3.68302e+07	3.85498e+07	3.06008e+07	2.03052e+07	3.34742e+07	2.67972e+07	2.87154e+07	3.20669e+07	5.28928e+07	4.76353e+07	4.24373e+07
M0486	(3E)-4-(4-Hydroxy-2,6,6-trimethyl-1-cyclohexen-1-yl)-3-buten-2-one	C13 H20 O2	208.147	5.002	7.9597e+07	3.17788e+07	3.34252e+07	4.49142e+07	3.82873e+07	5.40011e+07	4.80549e+07	3.35201e+07	4.40293e+07	3.39915e+07	7.9597e+07	5.5425e+07	6.5832e+07	2.69001e+07	3.19773e+07	3.21587e+07	3.24797e+07	2.99021e+07	3.49469e+07	4.33881e+07	4.94466e+07	3.22532e+07
M0487	loganate	C16 H24 O10	376.137	1.981	4.56015e+07	3.17451e+07	2.99854e+07	3.56262e+07	3.58157e+07	3.75227e+07	3.31908e+07	3.32318e+07	3.39191e+07	3.546e+07	3.00208e+07	3.08863e+07	2.3454e+07	4.56015e+07	3.26799e+07	3.31481e+07	3.05394e+07	3.15769e+07	3.47085e+07	3.75408e+07	4.41478e+07	3.65656e+07
M0488	HC Blue 1	C11 H17 N3 O4	255.122	1.106	4.43435e+07	3.14502e+07	2.99206e+07	2.70351e+07	2.644e+07	2.64078e+07	2.41448e+07	3.93831e+07	3.3668e+07	3.49634e+07	4.36648e+07	4.17356e+07	4.43435e+07	3.58238e+07	3.46699e+07	3.32282e+07	2.71821e+07	2.65904e+07	2.52147e+07	2.90116e+07	3.07122e+07	2.84651e+07
M0489	albiflorin	C23 H28 O11	502.146	4.215	3.19463e+07	3.14411e+07	1.99282e+07	2.96515e+07	3.0422e+07	3.1183e+07	2.06234e+07	2.68621e+07	2.24389e+07	3.16404e+07	2.05651e+07	2.90724e+07	2.84063e+07	3.1456e+07	2.87418e+07	3.19463e+07	2.77224e+07	2.85804e+07	2.94039e+07	2.17561e+07	3.11174e+07	3.14473e+07
M0490	1-stearoyl-2-oleoyl-sn-glycero-3-phosphoserine	C42 H80 N O10 P	789.553	10.257	4.97649e+07	3.10779e+07	1.91235e+07	1.29718e+07	2.62405e+07	3.08149e+07	2.26772e+07	3.06174e+07	4.97649e+07	4.36723e+07	4.78937e+07	3.44829e+07	2.95104e+07	1.99111e+07	1.97703e+07	1.96983e+07	1.7403e+07	2.5191e+07	1.38345e+07	2.04093e+07	2.0676e+07	1.7412e+07
M0491	NI3400000	C5 H6 N2 O	110.048	1.092	5.16825e+07	3.09579e+07	3.13349e+07	4.03852e+07	2.93129e+07	2.89207e+07	3.37509e+07	1.9163e+07	2.25469e+07	2.32815e+07	1.93614e+07	1.89547e+07	2.27335e+07	4.83571e+07	5.16825e+07	5.14461e+07	3.18999e+07	3.70761e+07	4.8878e+07	3.99043e+07	3.87666e+07	3.2871e+07
M0492	JW 618	C17 H14 F6 N2 O2	392.094	1.165	4.74939e+07	3.09288e+07	2.99412e+07	2.1085e+07	2.10123e+07	2.38011e+07	2.23069e+07	3.04497e+07	3.06535e+07	1.86385e+07	2.80598e+07	2.51389e+07	3.2547e+07	2.48444e+07	2.25607e+07	2.44473e+07	1.7671e+07	2.23405e+07	2.16749e+07	4.74939e+07	3.71551e+07	4.43704e+07
M0493	13(S)-HOTrE	C18 H30 O3	294.22	11.942	1.32105e+08	3.07556e+07	4.84767e+07	4.95113e+07	2.45672e+07	3.08807e+07	3.90296e+07	3.29557e+07	4.67115e+07	4.6709e+07	3.20568e+07	3.29823e+07	3.8764e+07	2.22127e+07	1.44333e+07	1.95143e+07	2.97403e+07	2.37741e+07	4.12608e+07	1.32105e+08	1.13985e+08	1.10391e+08
M0494	Nicotinamide	C6 H6 N2 O	122.048	1.217	6.44074e+07	3.07489e+07	3.00963e+07	3.96122e+07	2.97786e+07	3.62743e+07	2.94931e+07	3.44205e+07	3.22293e+07	3.41299e+07	3.36342e+07	3.69417e+07	6.44074e+07	3.4374e+07	2.95478e+07	2.64899e+07	1.87818e+07	2.26171e+07	2.76335e+07	2.87286e+07	2.61419e+07	2.37221e+07
M0495	Ambrettolide	C16 H28 O2	252.209	11.444	4.22131e+07	3.06142e+07	3.28325e+07	3.35142e+07	2.33936e+07	2.93528e+07	3.10272e+07	2.25552e+07	3.64277e+07	3.53497e+07	2.38248e+07	2.83737e+07	2.15105e+07	3.08133e+07	2.83861e+07	3.0472e+07	2.57293e+07	2.95879e+07	2.86669e+07	4.22131e+07	3.71549e+07	3.59834e+07
M0496	Apigenin	C15 H10 O5	288.063	5.077	4.38411e+07	3.05363e+07	3.04144e+07	3.06241e+07	3.0108e+07	3.56385e+07	3.364e+07	2.28613e+07	3.14405e+07	3.28309e+07	2.50922e+07	3.4312e+07	3.54807e+07	2.95053e+07	2.91067e+07	3.09825e+07	2.71603e+07	3.01264e+07	3.03977e+07	4.38411e+07	4.25821e+07	4.12273e+07
M0497	4-Isopropyl-1,6-dimethyl-1,2-dihydronaphthalene	C15 H20	200.157	7.906	1.25622e+08	3.04601e+07	4.4676e+07	4.78094e+07	1.38488e+07	2.83204e+07	1.57101e+07	3.25222e+07	6.11866e+07	4.79272e+07	8.83983e+07	1.25622e+08	2.90296e+07	3.2633e+07	2.55192e+07	4.09811e+07	2.43458e+07	3.0378e+07	3.51915e+07	3.73898e+07	3.18781e+07	3.16757e+07
M0498	3beta-hydroxy-4beta-methyl-5alpha-cholest-7-ene-4alpha-carboxylic acid	C29 H48 O3	444.361	10.625	6.97067e+07	3.02391e+07	4.67572e+07	5.83394e+07	3.24267e+07	3.75338e+07	3.19158e+07	4.2625e+07	6.47966e+07	5.34465e+07	4.63504e+07	5.68704e+07	6.97067e+07	4.66964e+07	3.44123e+07	4.49088e+07	4.0762e+07	3.96066e+07	4.49436e+07	5.77862e+07	4.07337e+07	4.0497e+07
M0499	Dibenzothiophene	C12 H8 S	184.035	1.207	4.45305e+07	3.02183e+07	3.11756e+07	3.18047e+07	2.34696e+07	2.45992e+07	2.17024e+07	3.31457e+07	2.89589e+07	4.45305e+07	2.93639e+07	3.13942e+07	3.78618e+07	2.71397e+07	3.07174e+07	2.38446e+07	2.15354e+07	2.77791e+07	2.52804e+07	2.31718e+07	1.82163e+07	2.61695e+07
M0500	(2alpha,3beta,5xi,6beta,9xi)-2,3,6,23-Tetrahydroxyurs-12-en-28-oic acid	C30 H48 O6	504.345	6.711	1.62869e+08	2.9997e+07	3.10559e+07	3.23457e+07	2.66766e+06	4.12314e+06	3.7579e+06	1.38388e+07	2.15756e+07	2.0261e+07	1.34508e+08	1.51131e+08	1.62869e+08	5.32494e+06	3.50787e+06	4.76432e+06	3.04734e+06	3.03089e+06	3.81481e+06	5.07921e+06	4.89804e+06	5.0582e+06
M0501	Glutarylcarnitine	C12 H21 N O6	275.137	1.111	7.9232e+07	2.99001e+07	3.21814e+07	3.11794e+07	3.61932e+07	3.29313e+07	3.42058e+07	7.35565e+07	7.9232e+07	7.37725e+07	4.8914e+07	1.25234e+07	5.01673e+07	3.17807e+07	3.45818e+07	3.25035e+07	3.48021e+07	3.72052e+07	3.24215e+07	1.45403e+07	1.52823e+07	1.46077e+07
M0502	trans-Lachnophyllol	C10 H12 O	148.089	4.374	3.6104e+07	2.95605e+07	2.5293e+07	2.95812e+07	2.38377e+07	2.82179e+07	2.82763e+07	2.08036e+07	2.64824e+07	3.25755e+07	3.6104e+07	3.15755e+07	3.28113e+07	2.54318e+07	2.11185e+07	2.60548e+07	1.87976e+07	2.53182e+07	2.18522e+07	2.75981e+07	3.01766e+07	3.17431e+07
M0503	4-hydroxy-6,9-dimethyl-3-methylidene-2H,3H,3aH,4H,5H,6H,6aH,7H,8H,9bH-azuleno[4,5-b]furan-2,8-dione	C15 H18 O4	262.121	4.722	5.04855e+07	2.91601e+07	3.11022e+07	3.05237e+07	2.24898e+07	2.65221e+07	2.55019e+07	2.6759e+07	3.37736e+07	3.1825e+07	4.5302e+07	4.74855e+07	5.04855e+07	2.30506e+07	2.0221e+07	2.16409e+07	2.05713e+07	2.20231e+07	2.32377e+07	3.06246e+07	2.81055e+07	2.61259e+07
M0504	N-(2-morpholinophenyl)-2,1,3-benzoxadiazole-4-sulfonamide	C16 H16 N4 O4 S	360.082	4.42	4.08446e+07	2.90754e+07	2.79873e+07	2.89666e+07	1.92586e+07	2.13219e+07	2.20732e+07	1.75491e+07	2.0956e+07	1.94025e+07	3.87198e+07	4.08446e+07	3.70127e+07	2.98011e+07	2.86462e+07	2.64889e+07	2.84655e+07	2.69197e+07	2.89168e+07	3.11665e+07	2.50249e+07	3.47216e+07
M0505	3,5-di-tert-Butyl-4-hydroxybenzaldehyde	C15 H22 O2	234.162	9.002	2.88029e+07	2.88029e+07	1.75467e+07	1.28865e+07	1.54314e+07	1.71741e+07	1.68683e+07	2.17488e+07	1.73171e+07	1.4431e+07	2.86418e+07	1.96694e+07	2.18621e+07	1.21194e+07	1.79096e+07	1.19799e+07	1.53199e+07	1.76368e+07	1.29603e+07	1.19389e+07	1.56255e+07	1.28703e+07
M0506	Drotaverine	C24 H31 N O4	397.226	10.245	6.4538e+07	2.8584e+07	2.70448e+07	2.73661e+07	3.40025e+07	4.49938e+07	2.44474e+07	2.78916e+07	3.16783e+07	5.67619e+07	3.56888e+07	2.19439e+07	3.9381e+07	1.37123e+07	3.23982e+07	4.52095e+07	3.38876e+07	3.61926e+07	1.42148e+07	2.16599e+07	3.70785e+07	6.4538e+07
M0507	5,6-Dimethoxy- [ 2",3":7,8 ] furanoflavanone	C19 H16 O5	324.1	4.791	3.65962e+07	2.84634e+07	2.23794e+07	2.43034e+07	2.42332e+07	2.75496e+07	2.82025e+07	2.97372e+07	3.47395e+07	3.65962e+07	1.98614e+07	2.78333e+07	2.86267e+07	3.1673e+07	2.80563e+07	3.19695e+07	2.25566e+07	2.59126e+07	2.87016e+07	2.72178e+07	2.88842e+07	2.54154e+07
M0508	[(3R,4S)-3-(3,4-Dihydro-1-isoquinolinylmethyl)-1-(3-phenylpropanoyl)-4-piperidinyl]acetic acid	C26 H30 N2 O3	418.218	4.013	3.56982e+07	2.83844e+07	1.9475e+07	2.77052e+07	2.84537e+07	3.30174e+07	2.29409e+07	1.81868e+07	1.90525e+07	2.40835e+07	2.04824e+07	3.11088e+07	3.56982e+07	1.7617e+07	1.59952e+07	1.39667e+07	2.11065e+07	1.96515e+07	2.54731e+07	2.72553e+07	3.30962e+07	3.44413e+07
M0509	Quercetin	C15 H10 O7	302.043	4.789	4.93267e+07	2.81084e+07	3.02086e+07	2.90445e+07	1.48732e+07	2.93243e+07	2.23739e+07	1.00641e+07	2.28232e+07	1.17432e+07	2.25008e+07	2.96557e+07	2.70589e+07	1.83726e+07	2.76733e+07	2.23464e+07	4.93267e+07	4.04549e+07	2.45355e+07	4.20323e+07	4.50544e+07	4.90417e+07
M0510	DH1924980	C7 H6 O3	138.032	1.105	3.69377e+07	2.79739e+07	1.24721e+07	2.2568e+07	1.51309e+07	1.45825e+07	1.49899e+07	1.90667e+07	1.20051e+07	1.37419e+07	2.15764e+07	3.69377e+07	2.11503e+07	1.17307e+07	1.7297e+07	1.60698e+07	1.91492e+07	1.5665e+07	1.64473e+07	2.36501e+07	1.03795e+07	9.89747e+06
M0511	DG(16:1(9Z)/18:3(9Z,12Z,15Z)/0:0)	C37 H64 O5	588.475	11.496	8.30808e+07	2.78409e+07	4.64723e+07	4.55657e+07	3.07945e+07	2.33513e+07	2.16284e+07	2.30543e+07	2.25634e+07	3.00786e+07	3.36622e+07	3.63866e+07	3.89377e+07	3.80305e+07	3.78113e+07	2.06466e+07	4.00635e+07	1.14095e+07	2.20588e+07	3.07412e+07	8.30808e+07	6.47267e+07
M0512	1,4:3,6-Dianhydro-2-[(cyclohexylcarbonyl)amino]-2,5-dideoxy-5-{[4-(3-fluorophenyl)-2-pyrimidinyl]amino}-L-iditol	C23 H27 F N4 O3	448.193	4.707	4.3459e+07	2.77911e+07	3.05604e+07	3.00564e+07	3.61736e+07	4.1707e+07	4.26965e+07	1.58143e+07	1.98151e+07	1.8313e+07	1.81747e+07	1.77196e+07	1.98905e+07	2.6811e+07	2.37595e+07	2.73781e+07	3.05642e+07	2.83055e+07	3.38632e+07	4.3459e+07	4.10823e+07	4.26051e+07
M0513	N-{5-Hydroxy-4,8a-dimethyl-6-[1-oxo-1-(4-thiomorpholinyl)-2-propanyl]-4,4a,5,6,7,8,8a,9-octahydronaphtho[2,3-d][1,3]thiazol-2-yl}-1-methyl-1H-pyrrole-2-carboxamide	C26 H36 N4 O3 S2	516.219	4.362	3.63059e+07	2.74632e+07	2.69003e+07	2.53231e+07	2.03686e+07	2.47915e+07	2.36767e+07	1.74189e+07	2.29535e+07	2.09725e+07	3.63059e+07	2.67542e+07	3.50381e+07	2.12932e+07	1.93423e+07	2.21722e+07	1.84098e+07	2.02144e+07	2.39066e+07	3.04089e+07	2.74381e+07	2.13185e+07
M0514	3-Hydroxy-3-methyl-5-oxo-5-[(3,12,24,25-tetrahydroxylanost-8-en-2-yl)oxy]pentanoic acid	C36 H60 O9	636.424	10.358	3.00456e+07	2.74623e+07	2.08987e+07	1.87551e+07	2.42067e+07	2.60137e+07	2.3599e+07	1.98707e+07	1.70242e+07	2.05443e+07	2.35185e+07	2.60962e+07	3.00456e+07	1.81043e+07	1.71342e+07	2.04298e+07	1.83737e+07	1.82052e+07	1.75754e+07	1.48108e+07	2.02742e+07	1.90685e+07
M0515	octadec-9-ynoic acid	C18 H32 O2	262.23	10.546	7.24465e+07	2.74285e+07	4.14842e+07	4.37308e+07	3.72198e+07	2.37175e+07	3.66194e+07	3.50472e+07	5.17498e+07	7.24465e+07	4.17452e+07	2.55946e+07	4.63477e+07	5.61057e+07	4.36334e+07	5.33075e+07	2.63546e+07	4.47269e+07	4.60843e+07	6.80103e+07	4.44984e+07	5.26e+07
M0516	N-[(15Z)-tetracosenoyl]sphinganine-1-phosphocholine	C47 H95 N2 O6 P	814.689	9.022	6.0015e+07	2.7295e+07	3.39706e+07	1.89735e+07	2.36457e+07	3.8926e+07	3.05114e+07	6.0015e+07	4.91423e+07	4.11455e+07	4.02632e+07	2.85845e+07	3.12825e+07	3.18087e+07	3.38632e+07	3.32426e+07	2.49708e+07	3.29763e+07	1.40301e+07	7.24934e+06	1.07784e+07	1.10289e+07
M0517	(+) -Acutifolin A	C20 H22 O4	326.152	4.868	4.39268e+07	2.72063e+07	2.82803e+07	2.99684e+07	2.05052e+07	2.31281e+07	2.28396e+07	2.37399e+07	3.02764e+07	2.52588e+07	3.72153e+07	4.35353e+07	4.39268e+07	1.95617e+07	2.79681e+07	2.18843e+07	3.12617e+07	3.02189e+07	2.32728e+07	2.78754e+07	3.01842e+07	3.0195e+07
M0518	3-{(1R,9S)-6-Oxo-11-[4-(2-pyridinyl)benzyl]-7,11-diazatricyclo[7.3.1.02,7]trideca-2,4-dien-5-yl}benzonitrile	C30 H26 N4 O	458.213	4.681	5.18229e+07	2.71922e+07	3.06411e+07	2.97845e+07	2.08859e+07	2.48722e+07	2.73712e+07	1.94865e+07	2.95873e+07	2.94673e+07	5.18229e+07	4.02709e+07	4.97337e+07	1.73612e+07	1.86787e+07	1.58048e+07	1.64671e+07	1.85073e+07	1.84615e+07	3.45777e+07	3.01518e+07	2.60507e+07
M0519	CP-863187	C18 H14 F2 N4 O	340.114	1.201	4.61669e+07	2.71289e+07	3.73213e+07	3.89335e+07	3.38767e+07	3.81623e+07	1.78295e+07	2.55299e+07	4.2118e+07	4.45952e+07	3.82954e+07	3.06756e+07	3.51446e+07	4.16857e+07	4.61669e+07	4.36769e+07	2.86389e+07	3.91857e+07	2.87787e+07	4.46959e+07	3.07859e+07	4.11135e+07
M0520	3,6-Anhydro-1-O-[(9E)-9-octadecenoyl]hexitol	C24 H44 O6	428.312	10.079	3.64066e+07	2.70512e+07	2.08236e+07	1.22679e+07	1.93558e+07	3.64066e+07	1.54044e+07	1.38917e+07	2.04147e+07	2.91744e+07	2.34547e+07	1.51899e+07	2.92766e+07	1.50801e+07	1.75827e+07	1.65595e+07	1.68229e+07	2.36091e+07	1.63874e+07	2.57048e+07	3.53252e+07	2.11737e+07
M0521	(2R,3R,4S,5S,6R)-2-{[4-(4-hydroxy-2,6,6-trimethylcyclohex-1-en-1-yl)butan-2-yl]oxy}-6-(hydroxymethyl)oxane-3,4,5-triol	C19 H34 O7	396.213	4.955	4.12869e+07	2.68717e+07	2.90918e+07	2.57308e+07	2.8279e+07	2.5434e+07	3.1662e+07	2.50129e+07	3.12017e+07	2.82542e+07	3.43657e+07	3.63412e+07	4.12869e+07	2.53732e+07	2.10126e+07	2.58317e+07	2.80917e+07	2.68626e+07	2.77691e+07	2.55095e+07	2.87289e+07	2.95506e+07
M0522	5-Fluoro-3,5-AB-PFUPPYCA	C20 H26 F2 N4 O2	392.203	4.266	3.74947e+07	2.67126e+07	2.94245e+07	2.71245e+07	3.27515e+07	3.14813e+07	3.74947e+07	1.70121e+07	2.23176e+07	1.97967e+07	3.48702e+07	3.31574e+07	3.55441e+07	2.41146e+07	2.20533e+07	2.39144e+07	1.9696e+07	2.13884e+07	2.26578e+07	3.08321e+07	2.8748e+07	2.97769e+07
M0523	1-Methyl-4-(1-methyl-2-propenyl)-benzene	C13 H18	174.141	10.574	5.30765e+07	2.66769e+07	3.94529e+07	4.80187e+07	2.40526e+07	2.99236e+07	2.75544e+07	2.67487e+07	5.30765e+07	4.38605e+07	3.00806e+07	3.26063e+07	3.13467e+07	4.22023e+07	3.97244e+07	4.39122e+07	3.7258e+07	4.17708e+07	4.91767e+07	4.34883e+07	3.48507e+07	3.87536e+07
M0524	DG(18:3(9Z,12Z,15Z)/16:0/0:0)	C37 H66 O5	590.491	11.119	3.69333e+07	2.65346e+07	2.69152e+07	2.69645e+07	2.57147e+07	3.47123e+07	3.13786e+07	3.63776e+07	1.9791e+07	3.58764e+07	3.64517e+07	2.33142e+07	2.4244e+07	3.19831e+07	3.22679e+07	2.05101e+07	2.68014e+07	1.51319e+07	1.98465e+07	2.9919e+07	3.61894e+07	3.69333e+07
M0525	Protofarrerol	C17 H18 O6	318.111	4.215	2.67372e+07	2.63943e+07	1.65487e+07	2.46418e+07	2.09167e+07	2.44144e+07	1.69138e+07	2.04572e+07	1.81307e+07	2.67372e+07	1.80845e+07	2.44859e+07	2.45485e+07	2.43208e+07	2.16582e+07	1.86597e+07	2.0775e+07	2.07892e+07	2.38465e+07	2.05254e+07	2.48694e+07	2.53228e+07
M0526	1-(3-methoxy-4-{[(2S,3R,4S,5S,6R)-3,4,5-trihydroxy-6-({[(2R,3R,4R,5R,6S)-3,4,5-trihydroxy-6-methyloxan-2-yl]oxy}methyl)oxan-2-yl]oxy}phenyl)ethan-1-one	C21 H30 O12	496.156	4.469	4.51332e+07	2.63778e+07	2.81819e+07	2.85429e+07	2.69923e+07	2.40837e+07	2.52571e+07	2.73001e+07	3.53774e+07	4.51332e+07	3.3095e+07	3.12692e+07	3.66464e+07	2.31499e+07	3.25683e+07	3.60968e+07	2.7278e+07	2.73307e+07	3.39603e+07	3.21515e+07	2.59644e+07	2.43415e+07
M0527	Guanine	C5 H5 N5 O	151.05	1.092	5.58558e+07	2.63308e+07	2.8101e+07	2.90863e+07	3.03851e+07	2.9618e+07	2.44057e+07	3.41983e+07	3.30183e+07	3.94775e+07	4.17986e+07	4.97026e+07	5.58558e+07	2.36535e+07	1.54956e+07	1.98843e+07	1.40737e+07	1.64902e+07	2.12708e+07	2.16569e+07	2.06343e+07	1.69176e+07
M0528	2-Hydroxy-3-[(9Z,12Z)-9,12-nonadecadienoyloxy]propyl (11Z,14Z)-11,14-icosadienoate	C42 H74 O5	658.551	12.038	6.52754e+07	2.62006e+07	4.46455e+07	3.79409e+07	1.69671e+07	3.87818e+07	1.72988e+07	1.68588e+07	1.84827e+07	1.48693e+07	1.88289e+07	5.38853e+07	3.91398e+07	6.52754e+07	3.90287e+07	3.95023e+07	3.19906e+07	4.17925e+07	2.99138e+07	3.7188e+07	5.35095e+07	4.2249e+07
M0529	α-Linolenic acid	C18 H30 O2	278.225	8.854	3.53522e+07	2.60658e+07	2.59117e+07	1.26378e+07	3.53522e+07	3.44177e+07	2.91066e+07	3.03752e+07	3.37205e+07	3.0281e+07	2.63257e+07	2.11537e+07	2.17737e+07	1.39755e+07	1.24466e+07	1.41598e+07	8.59673e+06	1.02186e+07	1.15483e+07	2.03346e+07	1.55025e+07	1.36066e+07
M0530	N4-[2-(2-pyridyl)ethyl]-1-(4-chlorophenyl)-5-propyl-1H-pyrazole-4-carboxamide	C20 H21 Cl N4 O	368.145	4.73	3.84068e+07	2.60349e+07	3.10827e+07	3.1538e+07	2.67295e+07	3.17988e+07	2.96298e+07	2.47744e+07	2.97406e+07	3.29913e+07	3.39212e+07	3.84068e+07	3.62016e+07	2.22762e+07	2.0344e+07	2.28573e+07	2.37026e+07	2.5525e+07	2.5539e+07	3.29205e+07	3.07981e+07	3.3e+07
M0531	oxiracetam	C6 H10 N2 O3	158.07	1.07	6.4078e+07	2.59904e+07	2.79451e+07	3.04896e+07	2.34562e+07	1.97477e+07	2.13091e+07	3.80919e+07	3.91533e+07	3.82839e+07	6.39132e+07	3.76517e+07	6.4078e+07	2.03677e+07	1.47616e+07	1.98024e+07	2.09751e+07	2.0022e+07	2.04022e+07	2.02575e+07	2.33297e+07	2.21681e+07
M0532	Ketoprofen	C16 H14 O3	254.095	7.145	2.58083e+07	2.58083e+07	1.76652e+07	2.0407e+07	1.93829e+07	1.94435e+07	2.02816e+07	2.52632e+07	1.93286e+07	2.13889e+07	2.14517e+07	2.3711e+07	1.6829e+07	2.22883e+07	2.15775e+07	1.86631e+07	2.25028e+07	2.17911e+07	2.1337e+07	2.03594e+07	2.16314e+07	1.91264e+07
M0533	Platelet-activating factor	C26 H54 N O7 P	523.364	9.67	5.27573e+07	2.57637e+07	2.42143e+07	2.39897e+07	1.68989e+07	2.08908e+07	1.73052e+07	2.21721e+07	3.33179e+07	2.86436e+07	4.29112e+07	5.27573e+07	4.97923e+07	1.80533e+07	1.43213e+07	1.73179e+07	1.6057e+07	1.91696e+07	1.84453e+07	1.73056e+07	1.89239e+07	1.84496e+07
M0534	Luciduline	C13 H21 N O	207.163	10.864	1.22605e+08	2.57601e+07	3.20844e+07	5.17912e+07	5.53411e+07	3.28746e+07	4.63373e+07	1.08035e+07	6.93227e+07	3.02274e+07	1.22605e+08	5.3039e+07	3.91274e+07	5.09091e+07	4.32984e+07	4.5865e+07	5.27108e+07	3.86667e+07	2.83473e+07	6.5306e+07	7.02941e+07	4.12813e+07
M0535	glisoxepide	C20 H27 N5 O5 S	449.175	1.051	3.26834e+07	2.57414e+07	2.39337e+07	2.59327e+07	3.05941e+07	3.13333e+07	3.26834e+07	2.28531e+07	2.26677e+07	2.44121e+07	2.14556e+07	2.35098e+07	2.98835e+07	1.98844e+07	2.12042e+07	1.87111e+07	3.1705e+07	2.43228e+07	2.52897e+07	2.96871e+07	2.82463e+07	2.52258e+07
M0536	3-{[(2R,3S,4S,5R,6S)-6-{[2-(3,4-dihydroxyphenyl)-5,7-dihydroxy-4-oxo-4H-chromen-3-yl]oxy}-3,4,5-trihydroxyoxan-2-yl]methoxy}-3-oxopropanoic acid	C24 H22 O15	550.096	4.899	4.96136e+07	2.57218e+07	2.63086e+07	2.68871e+07	1.51152e+07	2.70019e+07	1.85427e+07	8.65635e+06	1.86452e+07	9.43121e+06	1.55502e+07	2.25234e+07	2.02454e+07	1.75475e+07	2.90026e+07	1.98912e+07	4.96136e+07	4.00776e+07	2.38211e+07	3.81956e+07	4.52134e+07	4.74669e+07
M0537	4a,5-dihydroxy-7-methyl-1-{[3,4,5-trihydroxy-6-(hydroxymethyl)oxan-2-yl]oxy}-1H,4aH,5H,6H,7H,7aH-cyclopenta[c]pyran-7-yl acetate	C17 H26 O11	444.103	1.108	3.25798e+07	2.57148e+07	2.52938e+07	2.45221e+07	2.70699e+07	2.90519e+07	3.25798e+07	1.70746e+07	3.13524e+07	2.5109e+07	1.69065e+07	1.87628e+07	1.84726e+07	2.70818e+07	2.69523e+07	2.62804e+07	2.5211e+07	2.81142e+07	2.15939e+07	3.052e+07	2.16203e+07	1.63081e+07
M0538	2-[3-ethenyl-5-(methoxycarbonyl)-2-{[(2S,3R,4S,5S,6R)-3,4,5-trihydroxy-6-(hydroxymethyl)oxan-2-yl]oxy}-3,4-dihydro-2H-pyran-4-yl]acetic acid	C17 H24 O11	426.114	3.478	4.20517e+07	2.55785e+07	3.04438e+07	2.39654e+07	2.11071e+07	2.82552e+07	2.81965e+07	3.19025e+07	3.47299e+07	2.77521e+07	2.18892e+07	2.45512e+07	2.5332e+07	3.62205e+07	3.40681e+07	4.20517e+07	2.7855e+07	2.47753e+07	3.27514e+07	2.93593e+07	2.55347e+07	2.42555e+07
M0539	6-methoxymellein	C11 H12 O4	208.074	5.585	4.93243e+07	2.55746e+07	2.51318e+07	4.01084e+07	2.30164e+07	2.5594e+07	1.45141e+07	6.89736e+06	2.21836e+07	2.50754e+07	3.0125e+07	2.34327e+07	6.60884e+06	3.34528e+07	3.8349e+07	3.33342e+07	2.0229e+07	2.56943e+07	3.13227e+07	4.93243e+07	4.01632e+07	3.69414e+07
M0540	N-{4-[(2R,3R)-3-(Hydroxymethyl)-5-oxo-2-morpholinyl]phenyl}-1,5-dimethyl-1H-pyrazole-3-carboxamide	C17 H20 N4 O4	366.129	4.229	2.7998e+07	2.52408e+07	1.62929e+07	2.16955e+07	1.36626e+07	1.60766e+07	1.55422e+07	1.70026e+07	2.26243e+07	1.66287e+07	2.56699e+07	2.40028e+07	2.7998e+07	1.58268e+07	1.46165e+07	1.59697e+07	1.41823e+07	1.2638e+07	1.40723e+07	1.35556e+07	1.63033e+07	1.54243e+07
M0541	Ethylparaben	C9 H10 O3	166.063	3.866	4.34211e+07	2.52297e+07	1.16387e+07	2.58323e+07	1.90625e+07	3.74735e+07	2.82792e+07	2.06778e+07	2.38725e+07	4.34211e+07	2.047e+07	2.43938e+07	3.13752e+07	2.28398e+07	3.69138e+07	3.07449e+07	2.21035e+07	2.16832e+07	1.94999e+07	1.94613e+07	2.67822e+07	2.73189e+07
M0542	Sec-O-glucosylhamaudol	C21 H26 O10	438.153	4.447	3.19041e+07	2.5222e+07	2.41551e+07	2.36145e+07	2.06354e+07	2.45755e+07	2.54137e+07	2.11314e+07	2.65522e+07	2.64895e+07	1.85273e+07	1.60804e+07	2.04536e+07	2.35693e+07	2.45876e+07	2.31665e+07	1.8964e+07	2.11357e+07	2.29936e+07	2.88886e+07	3.19041e+07	3.02181e+07
M0543	2,4-Dimethylbenzaldehyde	C9 H10 O	134.073	4.737	3.80656e+07	2.51039e+07	2.33269e+07	2.63388e+07	2.07775e+07	2.43166e+07	2.53731e+07	2.96208e+07	3.00511e+07	2.84144e+07	3.67924e+07	3.69151e+07	3.80656e+07	1.99764e+07	1.98849e+07	2.21691e+07	2.00351e+07	2.0949e+07	2.33679e+07	2.47382e+07	2.32507e+07	2.14729e+07
M0544	4beta-methylzymosterol-4-carbaldehyde	C29 H46 O2	426.35	11.325	6.11578e+07	2.49851e+07	5.09572e+07	4.71119e+07	3.18299e+07	3.34426e+07	3.94274e+07	2.68312e+07	4.26643e+07	4.09001e+07	3.28059e+07	4.24751e+07	4.55398e+07	3.01096e+07	3.89368e+07	3.40808e+07	3.91131e+07	3.25265e+07	4.47616e+07	5.67878e+07	6.11578e+07	4.88686e+07
M0545	DG8734020	C9 H10 O2	150.068	4.503	2.48055e+07	2.48055e+07	1.23389e+07	1.35741e+07	1.01773e+07	9.96318e+06	1.30897e+07	9.71051e+06	1.39843e+07	1.32023e+07	1.10157e+07	8.35285e+06	1.40376e+07	2.02352e+07	1.15555e+07	2.29025e+07	1.28109e+07	1.05295e+07	1.80509e+07	1.35214e+07	1.67078e+07	1.41811e+07
M0546	2-{1-[2-({6-[4-(tert-butyl)phenoxy]-3-pyridinyl}amino)-2-oxoethyl]cyclopentyl}acetic acid	C24 H30 N2 O4	432.198	4.568	3.45246e+07	2.47795e+07	2.82027e+07	2.89676e+07	2.81327e+07	3.06315e+07	2.94874e+07	1.8349e+07	2.23439e+07	2.33803e+07	2.91393e+07	2.99466e+07	3.38915e+07	1.79162e+07	1.73205e+07	1.81117e+07	2.18072e+07	2.09774e+07	2.46985e+07	3.45246e+07	3.03595e+07	3.24519e+07
M0547	Sildenafil methylsulfonyl	C18 H22 N4 O5 S	406.124	4.597	3.75052e+07	2.47318e+07	2.42863e+07	2.73143e+07	2.61276e+07	3.01452e+07	3.25268e+07	1.60612e+07	2.28494e+07	2.02414e+07	5.54138e+06	7.2187e+06	6.83358e+06	2.68557e+07	2.78547e+07	2.75797e+07	2.79146e+07	2.595e+07	2.98936e+07	3.74993e+07	3.75052e+07	3.56329e+07
M0548	3-[(16E)-12,13-Dihydroxy-16-dotriaconten-1-yl]-5-methyl-2(5H)-furanone	C37 H68 O4	576.51	8.985	2.4627e+07	2.4627e+07	1.29942e+07	1.40959e+07	1.87354e+07	2.36652e+07	1.86053e+07	1.87735e+07	2.0234e+07	1.81059e+07	3.19949e+06	1.98935e+07	1.46093e+07	1.54663e+07	1.50683e+07	1.96611e+07	1.25003e+07	1.48101e+07	1.10113e+07	9.48179e+06	1.56227e+07	6.23474e+06
M0549	2,3,4,5-tetrachloro-4'-biphenylol	C12 H6 Cl4 O	305.916	0.881	2.4624e+07	2.4624e+07	1.51093e+07	1.46887e+07	2.04005e+07	2.23133e+07	1.94375e+07	2.0597e+07	2.00603e+07	2.02576e+07	1.85045e+07	1.96325e+07	2.0253e+07	1.61218e+07	1.39989e+07	1.73727e+07	1.36575e+07	1.59161e+07	1.46479e+07	1.70307e+07	1.69106e+07	1.51953e+07
M0550	N-(4-methoxyphenyl)-3-[3-(2-pyridinyl)-1,2,4-oxadiazol-5-yl]propanamide	C17 H16 N4 O3	324.119	3.784	3.95587e+07	2.45085e+07	2.22606e+07	2.56949e+07	2.33766e+07	2.29756e+07	2.05558e+07	2.28326e+07	1.94654e+07	2.79173e+07	3.149e+07	3.52268e+07	3.95587e+07	2.45007e+07	1.83089e+07	2.15163e+07	2.00462e+07	2.23768e+07	2.21092e+07	1.49867e+07	2.01728e+07	1.91818e+07
M0551	(2S,3R,4S,5S,6R)-2-[4-(2-hydroxyethyl)phenoxy]-6-(hydroxymethyl)oxane-3,4,5-triol	C14 H20 O7	322.103	4.081	3.10885e+07	2.4276e+07	2.40622e+07	2.22192e+07	2.14537e+07	2.27074e+07	2.12806e+07	2.05101e+07	2.61264e+07	2.43931e+07	1.8882e+07	1.99057e+07	2.03117e+07	2.46748e+07	2.40054e+07	2.40377e+07	2.08151e+07	2.0322e+07	2.32897e+07	2.95238e+07	3.09301e+07	3.10885e+07
M0552	(2Z)-2-(2-Hydroxybenzylidene)octanal	C15 H20 O2	232.146	4.926	7.38022e+07	2.4247e+07	1.44897e+07	1.50824e+07	2.11562e+07	1.15989e+07	1.13264e+07	2.46036e+07	3.45441e+07	2.43396e+07	7.38022e+07	5.55436e+07	5.41671e+07	8.49951e+06	6.15177e+06	4.58418e+06	6.41979e+06	2.07951e+06	6.61279e+06	1.63877e+07	1.79669e+07	1.01142e+07
M0553	N1-[5-chloro-6-methyl-2-(2-pyridyl)pyrimidin-4-yl]-N2-[6-(trifluoromethyl)-2-pyridyl]ethane-1,2-diamine	C18 H16 Cl F3 N6	408.104	4.026	4.03738e+07	2.41978e+07	2.92406e+07	2.42994e+07	1.7354e+07	2.07328e+07	2.13931e+07	1.86576e+07	1.64496e+07	2.34553e+07	2.53158e+07	3.59183e+07	4.03738e+07	1.97341e+07	1.84644e+07	1.91745e+07	1.59313e+07	1.80717e+07	1.98358e+07	2.71634e+07	2.56664e+07	2.28105e+07
M0554	(3aR,4aS,5R,8S,9aR)-5-hydroxy-4a,8-dimethyl-3-methylidene-2H,3H,3aH,4H,4aH,5H,6H,8H,9H,9aH-azuleno[6,5-b]furan-2,6-dione	C15 H18 O4	262.121	4.376	4.34944e+07	2.41235e+07	2.45197e+07	2.59886e+07	2.07598e+07	2.16383e+07	2.07639e+07	2.4452e+07	2.92516e+07	2.60452e+07	4.07175e+07	3.64826e+07	4.34944e+07	1.73037e+07	1.63926e+07	1.87927e+07	1.9256e+07	1.88673e+07	2.1776e+07	2.09613e+07	2.01986e+07	2.10749e+07
M0555	10-HDA	C10 H18 O3	186.126	4.662	3.80539e+07	2.39726e+07	2.90737e+07	2.67718e+07	2.46578e+07	2.88435e+07	3.03073e+07	1.84846e+07	2.89646e+07	2.39835e+07	1.57776e+07	1.50131e+07	1.84746e+07	2.2204e+07	2.34047e+07	2.19917e+07	2.0551e+07	2.11381e+07	2.65608e+07	3.80539e+07	3.66116e+07	3.45492e+07
M0556	Oxohongdenafil	C25 H32 N6 O4	480.255	4.507	3.83696e+07	2.39026e+07	2.2197e+07	2.41208e+07	2.44408e+07	2.55136e+07	2.87969e+07	1.19451e+07	1.35696e+07	1.59191e+07	3.83226e+07	3.51996e+07	3.83696e+07	1.65712e+07	1.54568e+07	1.67872e+07	1.32965e+07	1.51984e+07	1.57878e+07	3.20612e+07	3.07402e+07	2.86636e+07
M0557	DL-Carnitine	C7 H15 N O3	161.105	1.098	3.16958e+07	2.38888e+07	2.56305e+07	2.91185e+07	2.06975e+07	2.10128e+07	2.16419e+07	2.42717e+07	3.16958e+07	3.0026e+07	2.75111e+07	3.02678e+07	2.84757e+07	2.35803e+07	2.17192e+07	2.39952e+07	2.11519e+07	2.25993e+07	2.22559e+07	2.11011e+07	2.12322e+07	1.85758e+07
M0558	6beta-hydroxygeniposide	C17 H24 O11	404.132	3.982	3.07161e+07	2.37113e+07	1.72582e+07	2.97899e+07	2.27178e+07	2.29489e+07	1.43908e+07	1.69898e+07	1.6063e+07	2.46151e+07	2.09931e+07	1.8212e+07	2.13e+07	2.29921e+07	1.80127e+07	1.60406e+07	2.23325e+07	1.77648e+07	2.21512e+07	2.06973e+07	2.43833e+07	3.07161e+07
M0559	4-Imidazolemethanol	C4 H6 N2 O	98.0484	8.699	3.85315e+07	2.37097e+07	2.45822e+07	3.3733e+07	1.29392e+07	1.85029e+07	1.29874e+07	2.93485e+07	1.85282e+07	2.76742e+07	2.17876e+07	3.85315e+07	2.32784e+07	2.65072e+07	6.26485e+06	1.93993e+07	3.19648e+07	2.74797e+07	3.21567e+07	1.03656e+07	1.39999e+07	1.44649e+07
M0560	(12Z)-9,10,11-trihydroxyoctadec-12-enoic acid	C18 H34 O5	352.223	6.464	4.09744e+07	2.36867e+07	1.59971e+07	1.70823e+07	2.20856e+07	1.8211e+07	1.67229e+07	3.51171e+07	3.43321e+07	4.09744e+07	1.50615e+07	1.52801e+07	1.76969e+07	9.70137e+06	5.95853e+06	9.07916e+06	4.77744e+06	8.04579e+06	1.09105e+07	7.83912e+06	7.4939e+06	6.6119e+06
M0561	5-[3-(tert-Butyl)-1-(3-methylbenzyl)-1H-pyrazol-5-yl]-1,3,4-oxadiazole-2-thiol	C17 H20 N4 O S	350.119	1.137	3.08952e+07	2.36477e+07	2.20057e+07	2.5132e+07	2.74361e+07	2.61596e+07	2.711e+07	2.28325e+07	1.79622e+07	2.56541e+07	2.52679e+07	3.08952e+07	2.82351e+07	2.49828e+07	2.42378e+07	2.08297e+07	1.81024e+07	2.04638e+07	2.28549e+07	2.26154e+07	2.56602e+07	2.62525e+07
M0562	Phenylglyoxal	C8 H6 O2	134.037	1.729	4.5837e+07	2.34234e+07	2.86158e+07	2.31206e+07	2.02772e+07	2.62597e+07	3.43206e+07	2.02444e+07	2.05264e+07	2.35337e+07	1.7671e+07	2.74353e+07	2.29885e+07	2.31525e+07	1.9618e+07	2.19158e+07	2.52738e+07	2.32129e+07	2.08202e+07	4.5837e+07	4.10262e+07	2.62066e+07
M0563	[(4-Acetamidophenyl)sulfonyl][1,4-dioxo-3-(1-pyridiniumyl)-1,2,3,4-tetrahydro-2-naphthalenyl]azanide	C23 H19 N3 O5 S	449.104	5.051	3.7893e+07	2.32036e+07	2.66476e+07	2.64413e+07	2.643e+07	3.1229e+07	2.85662e+07	1.65072e+07	2.18342e+07	2.19295e+07	1.54265e+07	1.7273e+07	1.96393e+07	2.10763e+07	2.00901e+07	2.09348e+07	2.10716e+07	2.12733e+07	2.23465e+07	3.53171e+07	3.27327e+07	3.7893e+07
M0564	3-{[(2E)-3-(3,4-Dihydroxyphenyl)-2-propenoyl]oxy}-2,19-dihydroxyurs-12-en-28-oic acid	C39 H54 O8	650.382	8.437	3.75033e+07	2.31322e+07	2.14516e+07	3.75033e+07	2.10609e+07	1.79894e+07	1.77014e+07	1.42528e+07	3.27018e+07	3.57751e+07	2.18849e+07	2.99622e+07	3.48449e+07	3.08771e+07	1.47051e+07	2.04241e+07	1.51669e+07	1.54945e+07	2.23746e+07	3.43611e+07	2.24207e+07	2.31304e+07
M0565	3-[(1E)-1-Buten-1-yl]-1-oxo-1H-isochromen-7-yl hexopyranosiduronic acid	C19 H20 O9	392.111	4.712	4.52337e+07	2.29486e+07	2.30101e+07	2.56474e+07	1.40581e+07	1.56068e+07	1.5669e+07	1.74053e+07	2.32584e+07	2.18651e+07	3.94285e+07	4.52337e+07	4.00889e+07	1.74228e+07	1.5659e+07	1.83307e+07	1.60729e+07	1.2982e+07	1.71107e+07	2.32446e+07	1.93815e+07	1.93662e+07
M0566	(2E)-5-hydroxy-N-[3-(5-{3-[(2E)-5-hydroxy-3-methylpent-2-enamido]propyl}-3,6-dioxopiperazin-2-yl)propyl]-3-methylpent-2-enamide	C22 H36 N4 O6	474.245	4.526	3.04446e+07	2.28975e+07	2.17367e+07	3.04446e+07	2.19687e+07	2.36215e+07	2.58476e+07	2.07024e+07	2.32258e+07	2.52139e+07	2.09338e+07	2.01031e+07	2.428e+07	2.10678e+07	2.11775e+07	1.29133e+07	1.54283e+07	2.1163e+07	1.81372e+07	2.85193e+07	2.24157e+07	2.18312e+07
M0567	Munduserone	C19 H18 O6	342.111	5.616	4.48626e+07	2.28566e+07	3.16114e+07	4.00302e+07	2.12774e+07	2.78417e+07	2.99669e+07	2.44801e+07	3.32131e+07	3.34823e+07	1.3027e+07	2.2834e+07	2.1529e+07	4.23589e+07	3.87452e+07	4.24642e+07	3.19384e+07	3.3595e+07	3.47957e+07	4.48626e+07	4.09933e+07	3.69687e+07
M0568	2-(hydroxymethyl)-6-{5-[3-(hydroxymethyl)-5-(3-hydroxypropyl)-7-methoxy-2,3-dihydro-1-benzofuran-2-yl]-2-methoxyphenoxy}oxane-3,4,5-triol	C26 H34 O11	544.193	4.731	3.65166e+07	2.23598e+07	3.17694e+07	2.42075e+07	1.84661e+07	2.34579e+07	2.35225e+07	2.54531e+07	2.58781e+07	3.65166e+07	2.94102e+07	2.5086e+07	2.41957e+07	2.81107e+07	2.0702e+07	1.95074e+07	2.68971e+07	2.65693e+07	2.30916e+07	3.52961e+07	2.96368e+07	2.72976e+07
M0569	Oleoylethanolamide	C20 H39 N O2	325.298	11.391	5.50162e+07	2.23231e+07	3.83204e+07	4.64005e+07	2.77254e+07	2.12496e+07	4.24856e+07	2.1222e+07	3.02612e+07	2.43192e+07	4.59297e+07	4.46916e+07	2.17035e+07	4.06937e+07	3.36949e+07	5.50162e+07	5.00286e+07	2.65997e+07	3.93501e+07	4.38375e+07	4.82792e+07	3.65921e+07
M0570	Trihydroxybutyrophenone	C10 H12 O4	196.074	3.595	2.65813e+07	2.23189e+07	1.63115e+07	2.24291e+07	1.87149e+07	1.95306e+07	1.49456e+07	1.7591e+07	1.93354e+07	2.12386e+07	2.08109e+07	1.93084e+07	2.65813e+07	1.86496e+07	1.79406e+07	1.93526e+07	1.5909e+07	1.69849e+07	1.777e+07	1.54413e+07	2.43e+07	2.24378e+07
M0571	Mycophenolic acid	C17 H20 O6	320.124	4.379	3.88365e+07	2.22662e+07	2.25397e+07	2.25992e+07	2.04134e+07	1.03411e+07	2.01516e+07	2.34225e+07	2.77099e+07	2.55889e+07	3.69804e+07	3.36819e+07	3.88365e+07	1.66898e+07	1.52839e+07	1.7672e+07	1.78195e+07	1.80624e+07	1.96923e+07	1.80599e+07	1.83234e+07	1.92487e+07
M0572	4-(2-Hydroxyethyl)-2-methoxyphenyl β-D-glucopyranoside	C15 H22 O8	352.114	3.913	3.3574e+07	2.2264e+07	2.4594e+07	1.63075e+07	1.96414e+07	2.44415e+07	2.82845e+07	1.74599e+07	2.37823e+07	2.30548e+07	1.47114e+07	2.22723e+07	1.38989e+07	2.26755e+07	1.95602e+07	2.51105e+07	1.25572e+07	1.70846e+07	1.56694e+07	3.3574e+07	3.16001e+07	2.41907e+07
M0573	3,3â€²-Dithiobis[4,5-dihydro-2-methylfuran]	C10 H14 O2 S2	230.043	5.132	3.16188e+07	2.2221e+07	2.30626e+07	1.71747e+07	2.55009e+07	2.29677e+07	2.25486e+07	1.86746e+07	2.25343e+07	2.30307e+07	1.95805e+07	1.84083e+07	1.40128e+07	2.08352e+07	1.7261e+07	1.7893e+07	1.86665e+07	1.71193e+07	1.8666e+07	3.16188e+07	2.8928e+07	2.96338e+07
M0574	Epicatechin	C15 H14 O6	290.079	4.359	5.42624e+07	2.2188e+07	2.10277e+07	2.33213e+07	1.02617e+07	1.89371e+07	1.5402e+07	1.35196e+07	2.59858e+07	1.549e+07	8.46876e+06	1.01303e+07	7.22366e+06	1.9092e+07	3.94569e+07	2.59254e+07	5.42624e+07	2.31551e+07	1.6097e+07	2.59634e+07	3.18131e+07	3.36599e+07
M0575	4,6-Diisopropyl-m-cresol	C13 H20 O	192.152	10.815	5.92149e+07	2.20022e+07	3.58053e+07	4.04148e+07	3.73341e+07	1.48333e+07	2.27906e+07	1.58648e+07	3.27137e+07	8.89384e+06	5.92149e+07	3.65552e+07	1.36562e+07	3.85264e+07	3.05752e+07	3.31676e+07	2.9838e+07	3.01577e+07	1.25131e+07	2.39573e+07	3.79358e+07	3.053e+07
M0576	12-Oxo phytodienoic acid	C18 H28 O3	292.204	8.29	8.14508e+07	2.16882e+07	2.82882e+07	3.25368e+07	1.85301e+07	1.49472e+07	1.17761e+07	2.44195e+07	3.94421e+07	8.14508e+07	3.81024e+07	4.37238e+07	6.1331e+07	2.78337e+07	2.47128e+07	2.55419e+07	5.29455e+06	1.16411e+07	8.03816e+06	1.67174e+07	1.57404e+07	1.44051e+07
M0577	MUGlcU	C16 H16 O9	352.079	3.842	3.67324e+07	2.15636e+07	2.07348e+07	2.97193e+07	1.93572e+07	8.54794e+06	1.48885e+07	2.08073e+07	2.12471e+07	2.08627e+07	2.83376e+06	3.49941e+07	3.67324e+07	2.65116e+07	4.86901e+06	7.31027e+06	1.13438e+07	2.78544e+07	1.06012e+07	9.02399e+06	2.62714e+07	2.94179e+07
M0578	1,3,5-Heptatriene	C7 H10	94.0782	10.576	4.98403e+07	2.15561e+07	3.73656e+07	4.28914e+07	2.88477e+07	3.48642e+07	2.26011e+07	3.89792e+07	4.14268e+07	3.14318e+07	2.9566e+07	2.59966e+07	4.98403e+07	3.92314e+07	3.10188e+07	3.42255e+07	3.05617e+07	2.59323e+07	4.2511e+07	4.43261e+07	3.53349e+07	3.68681e+07
M0579	1,7-Dimethyl-1,3,7-cyclodecatriene	C12 H18	162.141	10.856	5.40569e+07	2.15118e+07	1.23113e+07	2.67188e+07	2.93538e+07	9.15033e+06	1.54418e+07	6.63251e+06	7.81203e+06	8.55685e+06	5.40569e+07	2.36944e+07	1.67913e+07	2.70648e+07	8.14054e+06	3.59823e+07	1.19367e+07	9.70862e+06	1.37431e+07	2.84461e+07	4.35984e+07	8.71373e+06
M0580	4-[4-(4-Hydroxy-3-methoxyphenyl)tetrahydro-1H,3H-furo[3,4-c]furan-1-yl]-2-methoxyphenyl hexopyranoside	C26 H32 O11	542.177	4.714	2.68028e+07	2.14701e+07	2.07374e+07	1.99532e+07	1.72163e+07	1.60792e+07	2.05265e+07	1.64014e+07	2.21158e+07	2.29545e+07	1.6228e+07	1.93411e+07	1.75892e+07	2.49476e+07	2.29448e+07	2.49706e+07	2.68028e+07	2.55685e+07	2.25604e+07	2.26015e+07	2.04162e+07	2.42827e+07
M0581	4-{(E)-2-[3-(β-D-Glucopyranosyloxy)-5-hydroxyphenyl]vinyl}-2-methoxyphenyl β-D-glucopyranoside	C27 H34 O14	604.178	4.259	2.73485e+07	2.14581e+07	2.22115e+07	2.42341e+07	1.48185e+07	1.66092e+07	1.97984e+07	2.29582e+07	2.00924e+07	2.73485e+07	1.95434e+07	2.58167e+07	2.41464e+07	2.05242e+07	2.06536e+07	2.07244e+07	9.6186e+06	2.01183e+07	1.97867e+07	2.08237e+07	2.12997e+07	2.20341e+07
M0582	DINP	C26 H42 O4	418.309	0.094	6.13002e+07	2.14547e+07	2.02192e+07	2.13551e+07	5.22412e+06	1.75146e+06	1.79286e+07	2.34236e+07	3.95682e+06	1.25153e+07	6.13002e+07	1.83718e+07	1.27416e+07	1.68029e+07	9.15231e+06	8.56223e+06	4.40207e+06	5.49403e+06	2.55062e+07	1.38767e+07	1.21304e+07	1.08063e+07
M0583	Succinic anhydride	C4 H4 O3	100.016	1.061	3.89275e+07	2.14077e+07	1.73956e+07	2.0918e+07	1.52071e+07	1.75099e+07	1.71663e+07	2.87765e+07	2.51189e+07	2.90614e+07	3.56129e+07	2.69532e+07	3.89275e+07	1.72721e+07	1.37745e+07	1.68543e+07	2.05332e+07	1.85239e+07	1.53112e+07	2.0244e+07	1.6756e+07	1.59634e+07
M0584	2-Pyridylethylamine	C7 H10 N2	122.085	0.094	2.51402e+07	2.11648e+07	2.39174e+07	2.35284e+07	2.31567e+07	1.33068e+07	1.46652e+07	1.44591e+07	2.42371e+07	2.02532e+07	2.15887e+07	1.86889e+07	2.47917e+07	2.22887e+07	1.75127e+07	2.10953e+07	7.25326e+06	1.1661e+07	1.961e+07	2.222e+07	2.51402e+07	2.10274e+07
M0585	4,7-dihydroxy-4-(hydroxymethyl)-3,4a,8,8-tetramethyl-1,4,4a,5,6,7,8,8a-octahydronaphthalen-1-one	C15 H24 O4	290.15	5.869	7.66317e+07	2.10494e+07	2.61687e+07	6.2619e+07	1.79753e+07	2.21556e+07	1.77401e+07	5.84473e+07	7.66317e+07	7.0779e+07	3.54183e+07	4.10397e+07	5.08461e+07	1.54716e+07	2.68122e+07	2.73885e+07	2.84368e+07	1.66337e+07	2.46076e+07	1.2883e+07	2.89693e+07	1.25921e+07
M0586	MFCD00075988	C30 H50 O3	458.376	10.326	4.07833e+07	2.1027e+07	3.28207e+07	3.84842e+07	1.91626e+07	1.98511e+07	2.67851e+07	2.35262e+07	3.85528e+07	3.45943e+07	2.59228e+07	3.3385e+07	3.53832e+07	2.48082e+07	2.31438e+07	3.209e+07	2.03469e+07	2.36805e+07	1.39047e+07	4.07833e+07	3.43646e+07	3.04797e+07
M0587	5-(5-{5-[(2S)-1-(2-Fluorobenzyl)-2-pyrrolidinyl]-1,2,4-oxadiazol-3-yl}-2-pyridinyl)pyrimidine	C22 H19 F N6 O	424.135	4.215	2.19905e+07	2.09304e+07	1.81641e+07	1.65581e+07	1.64023e+07	1.66784e+07	1.84605e+07	1.51207e+07	1.85928e+07	2.19905e+07	1.48852e+07	1.51425e+07	1.68961e+07	1.75402e+07	1.73602e+07	1.33365e+07	1.67561e+07	1.63675e+07	1.90643e+07	2.12672e+07	1.89197e+07	2.00411e+07
M0588	Diphenylamine	C12 H11 N	169.089	8.304	9.25238e+07	2.09197e+07	2.30795e+07	7.70664e+07	3.52477e+07	1.18168e+07	7.78203e+06	2.06619e+07	1.00049e+07	3.77827e+07	1.44468e+07	2.06803e+07	4.06003e+07	3.95137e+07	5.93107e+07	3.83389e+07	4.24689e+07	6.74452e+07	9.25238e+07	4.56682e+07	5.16763e+07	4.39577e+07
M0589	DL-2,6-Diaminopimelic acid	C7 H14 N2 O4	190.096	1.075	2.83951e+07	2.08148e+07	2.12305e+07	2.61935e+07	2.27864e+07	2.19214e+07	2.32655e+07	2.08247e+07	2.47908e+07	2.26742e+07	2.81842e+07	2.83951e+07	2.77329e+07	1.9421e+07	1.51278e+07	2.05622e+07	1.79825e+07	1.99825e+07	2.16125e+07	1.97152e+07	2.25164e+07	2.0465e+07
M0590	4-[(1S,3aR,4S,6aR)-4-(4-hydroxy-3-methoxyphenyl)-hexahydrofuro[3,4-c]furan-1-yl]-2-methoxyphenol	C20 H22 O6	340.131	4.979	2.51627e+07	2.07493e+07	7.86997e+06	8.77005e+06	1.48169e+07	1.96097e+07	2.14085e+07	8.53203e+06	1.04472e+07	2.1821e+07	7.45788e+06	7.88501e+06	1.8694e+07	2.07204e+07	8.96583e+06	9.61486e+06	8.29164e+06	7.85255e+06	7.25558e+06	2.51627e+07	1.07344e+07	1.94651e+07
M0591	(2E,4E,12Z)-N-Isobutyl-2,4,12-octadecatrienamide	C22 H39 N O	333.303	10.968	4.79989e+07	2.06357e+07	2.64917e+07	2.89612e+07	3.04037e+07	2.01121e+07	4.08946e+07	1.78309e+07	3.01534e+07	1.70329e+07	4.79989e+07	3.79276e+07	2.31062e+07	2.12762e+07	2.06182e+07	3.32176e+07	3.26345e+07	1.82728e+07	2.00141e+07	3.25459e+07	3.28649e+07	2.26184e+07
M0592	1-O-Sinapoyl-beta-D-glucose	C17 H22 O10	386.122	4.756	2.35929e+07	2.05447e+07	1.91044e+07	2.13911e+07	1.95609e+07	1.88907e+07	1.82987e+07	1.95309e+07	2.18628e+07	2.18985e+07	1.79097e+07	1.91877e+07	2.0668e+07	1.8925e+07	1.82407e+07	2.06315e+07	1.47304e+07	1.96001e+07	1.8693e+07	2.35929e+07	2.34366e+07	2.19826e+07
M0593	(2E)-3-(3,4-dimethoxyphenyl)prop-2-enoic acid	C11 H12 O4	190.063	4.505	3.32175e+07	2.04172e+07	3.0353e+07	2.21736e+07	2.08807e+07	2.49595e+07	2.45931e+07	1.76499e+07	2.62279e+07	2.83509e+07	1.53518e+07	1.7685e+07	1.77559e+07	2.28736e+07	2.37041e+07	2.50144e+07	2.26592e+07	2.60831e+07	2.96884e+07	2.26271e+07	2.3807e+07	3.32175e+07
M0594	4-(2,3-dihydro-1,4-benzodioxin-6-yl)-1,2-diphenylbut-2-ene-1,4-dione	C24 H18 O4	392.108	4.448	3.15609e+07	2.04028e+07	1.91002e+07	1.9481e+07	1.82987e+07	2.00947e+07	2.23767e+07	1.21231e+07	1.57746e+07	1.64472e+07	5.45609e+06	4.92013e+06	5.72813e+06	2.72871e+07	2.64773e+07	2.3196e+07	2.44782e+07	1.89583e+07	2.15943e+07	2.15538e+07	1.6229e+07	3.15609e+07
M0595	KKK	C18 H38 N6 O4	384.285	10.101	3.23776e+07	2.03463e+07	1.55949e+07	1.51422e+07	2.46356e+07	3.09161e+07	1.89328e+07	1.18355e+07	3.23776e+07	2.56906e+07	1.62705e+07	1.43184e+07	1.95985e+07	1.24092e+07	1.27131e+07	1.51809e+07	9.34024e+06	3.11685e+07	1.57608e+07	1.50103e+07	2.22591e+07	1.68879e+07
M0596	Methyl palmitate	C17 H34 O2	287.283	7.034	4.50631e+07	2.03396e+07	1.91377e+07	1.81706e+07	8.41233e+06	1.03555e+07	4.50631e+07	8.59861e+06	1.12278e+07	1.00654e+07	1.04181e+07	8.68921e+06	7.81409e+06	8.26002e+06	6.83127e+06	4.76177e+06	6.27739e+06	6.4506e+06	6.38051e+06	6.07417e+06	6.0823e+06	5.96331e+06
M0597	3-hydroxy-2-[3-methyl-2-({[3,4,5-trihydroxy-6-(hydroxymethyl)oxan-2-yl]oxy}methyl)cyclopent-2-en-1-yl]propanoic acid	C16 H26 O9	384.14	3.733	2.75648e+07	2.0268e+07	2.00388e+07	1.93576e+07	2.03111e+07	2.32084e+07	1.7064e+07	1.57093e+07	1.71963e+07	2.23127e+07	1.7643e+07	1.87492e+07	2.45421e+07	2.24054e+07	1.96638e+07	2.35772e+07	1.81044e+07	2.02079e+07	1.72634e+07	2.34615e+07	2.75648e+07	2.65027e+07
M0598	DL-Histidine	C6 H9 N3 O2	155.07	0.939	5.97342e+07	2.02423e+07	1.83704e+07	3.79822e+07	1.49423e+07	1.53525e+07	1.36345e+07	1.04846e+07	1.25699e+07	1.51693e+07	1.45495e+07	2.41064e+07	1.08052e+07	3.61718e+07	3.25245e+07	4.04029e+07	2.77683e+07	5.97342e+07	5.56959e+07	3.40539e+07	1.51919e+07	3.15478e+07
M0599	(4aS,9aR)-7-(1,3-Benzodioxol-5-ylmethyl)-2-[(4-methoxyphenyl)acetyl]decahydro-6H-pyrido[3,4-d]azepin-6-one	C26 H30 N2 O5	488.167	4.149	2.39815e+07	2.02194e+07	1.79089e+07	1.79505e+07	1.9386e+07	1.97134e+07	1.42663e+07	1.76945e+07	1.36871e+07	2.27478e+07	1.41773e+07	1.5529e+07	1.48439e+07	2.23706e+07	1.98814e+07	2.39815e+07	1.57082e+07	1.83572e+07	2.04173e+07	1.35234e+07	1.87072e+07	1.74523e+07
M0600	(1S,2S,3R,4S,7R,10S,12R,15S)-4,12-bis(acetyloxy)-1,9,15-trihydroxy-10,14,17,17-tetramethyl-11-oxo-6-oxatetracyclo-heptadec-13-en-2-yl benzoate	C31 H38 O11	608.209	4.041	3.05686e+07	2.01738e+07	2.08926e+07	1.88254e+07	1.71838e+07	1.6915e+07	1.74616e+07	1.51123e+07	1.89368e+07	2.3368e+07	2.65794e+07	2.11528e+07	3.05686e+07	1.70174e+07	1.43953e+07	1.62588e+07	1.41361e+07	1.57796e+07	1.62745e+07	2.21366e+07	2.08851e+07	1.90831e+07
M0601	1-Phenyl-2-hexanone	C12 H16 O	176.12	5.216	4.63918e+07	2.01289e+07	3.95133e+07	3.03163e+07	3.89228e+07	3.43241e+07	4.63918e+07	3.56281e+07	4.27606e+07	4.44606e+07	1.95187e+07	1.82285e+07	2.36368e+07	2.34521e+07	2.96073e+07	2.85823e+07	2.25116e+07	2.90626e+07	2.02391e+07	3.7466e+07	4.16619e+07	4.38717e+07
M0602	12,14-Nonacosanedione	C29 H56 O2	436.428	10.832	3.33494e+07	2.00307e+07	2.00879e+07	1.96397e+07	1.88451e+07	2.07847e+07	2.00673e+07	2.85126e+07	1.88958e+07	1.54244e+07	2.53753e+07	2.34675e+07	1.59784e+07	2.7979e+07	2.40132e+07	2.05042e+07	1.49108e+07	2.18241e+07	1.57784e+07	1.37224e+07	2.01124e+07	3.33494e+07
M0603	(+)-Riboflavin	C17 H20 N4 O6	376.137	2.517	2.51138e+07	1.99866e+07	1.83625e+07	2.47861e+07	1.82476e+07	2.28682e+07	1.44774e+07	1.6948e+07	1.85707e+07	2.30478e+07	1.60365e+07	1.75519e+07	1.90072e+07	2.19165e+07	2.03602e+07	2.1231e+07	1.8437e+07	2.03674e+07	1.95643e+07	2.11778e+07	2.51138e+07	2.38301e+07
M0604	3-Allylcyclohexene	C9 H14	122.11	9.287	7.59426e+07	1.993e+07	2.31325e+07	1.73955e+07	7.11289e+06	9.56228e+06	1.21345e+07	4.06545e+07	7.2685e+07	7.59426e+07	3.31614e+07	4.57004e+07	3.99304e+07	8.23766e+06	6.2142e+06	8.30531e+06	5.96811e+06	4.80325e+06	5.95281e+06	1.36496e+06	2.53665e+06	969515
M0605	13Z,16Z-docosadienoic acid	C22 H40 O2	336.303	10.876	3.80572e+07	1.99132e+07	2.42995e+07	2.45829e+07	2.53589e+07	2.01308e+07	2.46552e+07	2.63633e+07	3.80572e+07	2.56983e+07	3.11727e+07	3.17761e+07	3.44641e+07	8.64828e+06	7.73951e+06	9.04281e+06	1.42902e+07	1.04383e+07	1.99571e+07	1.96457e+07	1.36299e+07	1.67437e+07
M0606	N-[3-(tert-butyl)-1-methyl-1H-pyrazol-5-yl]-N'-[4-(trifluoromethoxy)phenyl]urea	C16 H19 F3 N4 O2	356.145	3.888	3.3373e+07	1.97053e+07	1.42667e+07	1.73882e+07	1.56493e+07	1.9511e+07	1.28103e+07	1.97793e+07	1.96061e+07	1.95564e+07	3.20552e+07	2.8845e+07	3.3373e+07	1.51609e+07	1.27456e+07	1.47744e+07	8.80848e+06	1.41576e+07	8.72022e+06	1.34619e+07	1.41575e+07	1.42207e+07
M0607	Chlorproethazine	C19 H23 Cl N2 S	346.124	3.747	2.40022e+07	1.95649e+07	1.32241e+07	1.99326e+07	1.77777e+07	1.41062e+07	1.2832e+07	1.76874e+07	1.32596e+07	2.40022e+07	1.21136e+07	1.26953e+07	1.99415e+07	1.39207e+07	1.72987e+07	1.29183e+07	1.16353e+07	1.70296e+07	1.30027e+07	1.64592e+07	2.17687e+07	2.07625e+07
M0608	N-{[(2R,3S,4R,5S)-3,4-Dihydroxy-5-{2-oxo-2-[4-(2-pyridinyl)-1-piperazinyl]ethyl}tetrahydro-2-furanyl]methyl}methanesulfonamide	C17 H26 N4 O6 S	436.135	4.854	3.57623e+07	1.95308e+07	2.07859e+07	2.21072e+07	1.4721e+07	1.62848e+07	1.47296e+07	3.37905e+07	2.74317e+07	3.57623e+07	2.18315e+07	2.22797e+07	2.50174e+07	2.1979e+07	2.20583e+07	2.37069e+07	1.90887e+07	2.16159e+07	1.95576e+07	1.95067e+07	1.98645e+07	1.98612e+07
M0609	2-Methoxy-phloroglucinol	C7 H8 O4	156.042	1.103	2.74006e+07	1.95e+07	1.61367e+07	1.43944e+07	1.14436e+07	1.38824e+07	1.36193e+07	2.278e+07	2.5998e+07	2.68274e+07	2.28698e+07	2.52448e+07	2.74006e+07	1.65943e+07	1.8853e+07	1.51311e+07	1.30255e+07	1.37075e+07	1.23138e+07	1.43327e+07	1.56063e+07	1.10703e+07
M0610	N-{[3-Ethyl-11,15-dihydroxy-7-isopropyl-3-methyl-10-(methylamino)-6,9-dioxo-2-oxa-5,8-diazabicyclo[10.3.1]hexadeca-1(16),12,14-trien-4-yl]carbonyl}glycine	C23 H34 N4 O8	494.237	4.404	4.29001e+07	1.9456e+07	1.94543e+07	1.97686e+07	1.30253e+07	1.7672e+07	1.6689e+07	1.64142e+07	1.9484e+07	1.8374e+07	3.87977e+07	3.26296e+07	4.29001e+07	1.37521e+07	1.17877e+07	1.41739e+07	1.03426e+07	1.29069e+07	1.38967e+07	1.81156e+07	1.90686e+07	1.62767e+07
M0611	Capsi-amide	C17 H35 N O	269.272	10.661	2.64306e+07	1.92998e+07	1.89475e+07	2.16118e+07	2.12249e+07	2.09566e+07	1.56313e+07	2.05317e+07	2.47946e+07	1.95921e+07	2.09896e+07	2.3244e+07	1.92179e+07	1.89869e+07	2.2953e+07	2.4792e+07	2.39634e+07	2.55034e+07	2.5144e+07	2.64306e+07	2.53957e+07	2.48094e+07
M0612	6-Farnesyl-3',4',5,7-tetrahydroxyflavanone	C30 H36 O6	492.252	8.722	3.65116e+07	1.92747e+07	2.03455e+07	2.75437e+07	2.13775e+07	1.82333e+07	2.02273e+07	2.45797e+07	3.65116e+07	3.39647e+07	1.30385e+07	2.17146e+07	1.6932e+07	1.06458e+07	1.27225e+07	1.43186e+07	1.18412e+07	9.88863e+06	1.38082e+07	1.20405e+07	1.48494e+07	7.22339e+06
M0613	(2R,3S,4S,5R,6R)-2-({[(2S,3R,4R)-3,4-dihydroxy-4-(hydroxymethyl)oxolan-2-yl]oxy}methyl)-6-{[4-(4-hydroxyphenyl)butan-2-yl]oxy}oxane-3,4,5-triol	C21 H32 O11	482.177	5.502	3.65475e+07	1.91316e+07	2.28878e+07	2.73723e+07	1.48896e+07	2.44835e+07	2.11263e+07	1.60043e+07	2.1834e+07	2.60226e+07	1.63004e+07	1.44989e+07	1.82156e+07	2.2615e+07	2.13884e+07	2.31827e+07	1.42778e+07	1.97987e+07	2.24578e+07	3.65475e+07	3.28001e+07	3.26252e+07
M0614	ionene	C13 H18	174.141	10.929	4.5646e+07	1.89797e+07	2.42956e+07	2.65061e+07	2.05445e+07	1.01342e+07	2.21226e+07	8.88545e+06	3.07822e+07	6.33386e+06	4.5646e+07	1.97076e+07	8.69917e+06	2.61687e+07	2.15552e+07	2.59542e+07	1.69409e+07	2.26288e+07	9.59902e+06	2.69352e+07	1.75048e+07	2.15312e+07
M0615	(3aR,4aS,5R,6S,8S,9aR)-5,6-dihydroxy-4a,8-dimethyl-3-methylidene-dodecahydroazuleno[6,5-b]furan-2-one	C15 H22 O4	248.141	4.921	6.31093e+07	1.89388e+07	1.95959e+07	2.10108e+07	9.79399e+06	1.33077e+07	9.60907e+06	2.56459e+07	2.81504e+07	2.89933e+07	4.93678e+07	5.8807e+07	6.31093e+07	7.71626e+06	7.39934e+06	7.16761e+06	7.09137e+06	8.60003e+06	8.10929e+06	9.3593e+06	1.06965e+07	1.18257e+07
M0616	C16 Lactosylceramide (d18:1/16:0)	C46 H87 N O13	861.62	10.593	2.62768e+07	1.86849e+07	8.09548e+06	1.88476e+06	2.31289e+07	2.62768e+07	1.83866e+07	1.59448e+07	1.35006e+07	8.55839e+06	4.39855e+06	8.35565e+06	5.64146e+06	6.4708e+06	2.72427e+06	2.37343e+06	5.26574e+06	1.81994e+06	1.89036e+06	2.1038e+06	2.25875e+06	1.98228e+06
M0617	MW5143500	C9 H10 O4	182.058	3.991	2.43578e+07	1.8629e+07	1.8539e+07	1.19736e+07	1.64355e+07	1.92281e+07	1.68547e+07	1.78698e+07	1.85219e+07	2.36888e+07	1.08085e+07	1.77047e+07	1.12312e+07	1.43247e+07	1.19965e+07	1.12546e+07	1.17908e+07	1.78781e+07	1.07781e+07	1.88047e+07	1.21794e+07	2.43578e+07
M0618	7-(Diethylamino)-5-methyl-3-phenyl[1,3]thiazolo[4,5-d]pyrimidine-2(3H)-thione	C16 H18 N4 S2	330.093	1.177	2.64634e+07	1.85448e+07	1.59187e+07	1.97408e+07	2.64634e+07	2.51129e+07	1.8178e+07	2.11207e+07	2.02727e+07	2.60456e+07	1.50016e+07	1.83294e+07	1.71699e+07	2.59883e+07	2.09564e+07	2.48562e+07	1.53041e+07	2.4863e+07	1.07847e+07	1.87469e+07	2.32856e+07	1.76014e+07
M0619	Scoparone	C11 H10 O4	206.058	5.297	3.22328e+07	1.85429e+07	2.7155e+07	2.87775e+07	2.00848e+07	1.60034e+07	2.7501e+07	1.74491e+07	2.87985e+07	2.29857e+07	1.58949e+07	2.67825e+07	2.88363e+07	2.43993e+07	1.81717e+07	1.90028e+07	1.66122e+07	3.22328e+07	1.88377e+07	2.46063e+07	2.92639e+07	2.81285e+07
M0620	D-(-)-Salicin	C13 H18 O7	308.088	2.14	2.29666e+07	1.85154e+07	1.61973e+07	1.79228e+07	1.75766e+07	1.99923e+07	1.55197e+07	1.64097e+07	1.67143e+07	1.80232e+07	1.60375e+07	1.65257e+07	2.17376e+07	1.5928e+07	1.31331e+07	1.35315e+07	1.47848e+07	1.86866e+07	1.50234e+07	1.88571e+07	1.90842e+07	2.29666e+07
M0621	n-Amylbenzene	C11 H16	148.125	9.469	4.74669e+07	1.85046e+07	1.88815e+07	1.72638e+07	2.40961e+07	2.93913e+07	3.13529e+07	2.51032e+07	4.28241e+07	4.74669e+07	8.18341e+06	8.96444e+06	1.07076e+07	8.18004e+06	6.3431e+06	8.56439e+06	1.31739e+07	1.1525e+07	1.43374e+07	7.68981e+06	9.26128e+06	4.50638e+06
M0622	Quizalofop-P-tefuryl	C22 H21 Cl N2 O5	428.116	1.07	2.77779e+07	1.83667e+07	1.27934e+07	1.1824e+07	9.08963e+06	7.55927e+06	1.08541e+07	1.04463e+07	3.90418e+06	1.03707e+07	1.5525e+07	1.62924e+07	1.49009e+07	1.14234e+07	1.3748e+07	1.48896e+07	1.30088e+07	9.97731e+06	1.40946e+07	2.08233e+07	2.51033e+07	2.77779e+07
M0623	Riboflavin reduced	C15 H16 N4 O6	348.106	2.288	3.143e+07	1.83654e+07	1.90987e+07	2.09923e+07	9.12247e+06	1.22031e+07	1.51825e+07	1.7133e+07	2.40191e+07	2.11131e+07	2.45967e+07	3.02321e+07	3.143e+07	1.51155e+07	2.46431e+07	1.46975e+07	2.84212e+07	2.35268e+07	1.34487e+07	1.63057e+07	2.1311e+07	2.43411e+07
M0624	1-Isopropenyl-3-isopropylbenzene	C12 H16	160.125	9.288	5.91607e+07	1.8359e+07	2.02571e+07	1.17146e+07	8.60407e+06	1.10587e+07	1.31962e+07	3.44442e+07	5.91607e+07	5.74696e+07	2.06778e+07	3.30302e+07	2.74916e+07	5.00523e+06	4.60826e+06	9.07144e+06	4.55856e+06	3.84015e+06	4.40716e+06	1.69608e+06	2.09005e+06	1.17917e+06
M0625	3-(3-methyl-1H-indol-1-yl)-N-{4-[3-(trifluoromethyl)-1H-pyrazol-1-yl]phenyl}propanamide	C22 H19 F3 N4 O	450.116	4.35	2.27554e+07	1.82825e+07	1.60197e+07	1.86162e+07	1.73825e+07	1.88952e+07	1.37664e+07	1.4694e+07	1.8402e+07	1.56739e+07	8.16798e+06	1.22751e+07	1.12299e+07	1.82536e+07	1.86661e+07	1.77282e+07	1.69885e+07	1.64721e+07	1.7555e+07	2.24198e+07	2.23805e+07	2.27554e+07
M0626	6-methyl-8-{[5-(2-naphthyl)-1,3,4-oxadiazol-2-yl]methoxy}[1,2,4]triazolo[4,3-b]pyridazine	C19 H14 N6 O2	358.124	5.027	3.20422e+07	1.81505e+07	1.88003e+07	1.94907e+07	1.68416e+07	1.68041e+07	1.69472e+07	1.76019e+07	2.21194e+07	2.14672e+07	2.11661e+07	2.0402e+07	1.77368e+07	1.91426e+07	2.21163e+07	2.14097e+07	1.67535e+07	2.27898e+07	1.84028e+07	3.05768e+07	3.20422e+07	2.45238e+07
M0627	Docosapentaenoic acid methyl ester	C23 H36 O2	344.272	10.885	7.83872e+07	1.80539e+07	2.2727e+07	2.57572e+07	9.75222e+06	1.18134e+07	1.2146e+07	3.66622e+07	7.83872e+07	7.30208e+07	3.97948e+07	5.39684e+07	5.74525e+07	7.03569e+06	5.323e+06	6.6535e+06	7.20002e+06	6.93325e+06	8.25038e+06	5.95183e+06	5.69036e+06	4.98575e+06
M0628	callystatin A	C29 H44 O4	456.324	7.747	1.07301e+08	1.797e+07	2.12612e+07	2.44357e+07	147845	152832	286029	1.03472e+07	1.65819e+07	1.44169e+07	9.55398e+07	1.07301e+08	1.06589e+08	677689	71456	137483	208828	311951	191036	227347	206215	583590
M0629	YK6000000	C12 H20 O6	260.126	5.335	4.01968e+07	1.79488e+07	2.46629e+07	2.63616e+07	1.88393e+07	2.8432e+07	2.30738e+07	1.63864e+07	2.18061e+07	2.39085e+07	1.71935e+07	1.88354e+07	2.15962e+07	2.37687e+07	1.9684e+07	2.23816e+07	2.16702e+07	2.27954e+07	2.67409e+07	4.01968e+07	3.62441e+07	3.40018e+07
M0630	6-(1-Hydroxyethyl)-3-(hydroxymethyl)-2,7-dioxabicyclo[4.1.0]hept-3-en-5-one	C8 H10 O5	186.053	4.016	3.41072e+07	1.79052e+07	1.47669e+07	2.20012e+07	2.16619e+07	2.56362e+07	1.97403e+07	1.20234e+07	1.26981e+07	1.78507e+07	3.95092e+06	4.5022e+06	4.21526e+06	1.96918e+07	1.80788e+07	1.90708e+07	1.90345e+07	1.88821e+07	1.98378e+07	2.59703e+07	2.97582e+07	3.41072e+07
M0631	2,4,6-Octatriyn-1-ol	C8 H6 O	118.042	4.936	2.83113e+07	1.78593e+07	1.58316e+07	1.80388e+07	9.79844e+06	1.29012e+07	1.497e+07	1.2057e+07	1.76595e+07	1.61808e+07	7.69826e+06	1.21597e+07	9.39424e+06	1.66582e+07	2.40111e+07	1.87515e+07	2.75274e+07	1.86413e+07	1.59744e+07	2.65298e+07	2.20595e+07	2.83113e+07
M0632	4-(Trimethylammonio)-3-(undecanoyloxy)butanoate	C18 H35 N O4	329.257	7.288	2.14511e+07	1.77929e+07	1.75062e+07	1.0728e+07	1.16811e+07	1.86737e+07	2.10372e+07	2.14511e+07	2.01904e+07	1.95856e+07	1.82199e+07	1.89707e+07	1.70278e+07	1.80462e+07	1.46841e+07	1.8086e+07	1.3741e+07	1.27941e+07	9.9496e+06	1.19582e+07	1.15619e+07	1.23731e+07
M0633	5,6,7-Trimethoxy-2H-chromen-2-one	C12 H12 O5	236.066	1.962	3.81763e+07	1.77898e+07	1.64181e+07	1.41821e+07	1.49565e+07	1.24545e+07	1.27623e+07	1.6507e+07	1.72785e+07	1.66363e+07	3.81763e+07	2.83594e+07	2.63263e+07	1.49876e+07	1.11679e+07	1.44273e+07	7.41107e+06	1.03801e+07	1.16078e+07	1.14034e+07	1.41593e+07	1.34565e+07
M0634	(4aS,9aR)-7-Benzyl-2-[(4-methoxyphenyl)acetyl]decahydro-6H-pyrido[3,4-d]azepin-6-one	C25 H30 N2 O3	428.203	3.947	2.38879e+07	1.77673e+07	1.89863e+07	1.7036e+07	1.80926e+07	1.95385e+07	2.19647e+07	1.54566e+07	1.87249e+07	1.66112e+07	2.18771e+07	1.98839e+07	2.14286e+07	1.77118e+07	1.58403e+07	1.48822e+07	1.75294e+07	1.64444e+07	1.99344e+07	2.15949e+07	2.38879e+07	1.98325e+07
M0635	1-Methyl-4-[(8E)-10-methyl-6-methylene-8-undecen-2-yl]benzene	C20 H30	270.235	10.874	4.48935e+07	1.77275e+07	1.26935e+07	3.27056e+07	1.56914e+07	1.39474e+07	2.96975e+07	3.24543e+07	2.32845e+07	1.22538e+07	2.01372e+07	1.54653e+07	1.29207e+07	1.58252e+07	1.79232e+07	1.57059e+07	1.67673e+07	1.67439e+07	1.7184e+07	1.45568e+07	1.7469e+07	4.48935e+07
M0636	Nodakenin	C20 H24 O9	408.142	4.086	2.48606e+07	1.76626e+07	2.48606e+07	1.8419e+07	1.52795e+07	1.69352e+07	1.74104e+07	1.34372e+07	1.9964e+07	2.06781e+07	1.37509e+07	1.77772e+07	1.26282e+07	2.04053e+07	1.79601e+07	1.90481e+07	1.57473e+07	1.65926e+07	1.84349e+07	2.31451e+07	2.13895e+07	2.06515e+07
M0637	Desnitro-imidacloprid	C9 H11 Cl N4	210.068	3.721	5.31153e+07	1.76497e+07	1.26698e+07	1.88502e+07	1.75767e+07	1.99943e+07	1.53583e+07	8.68465e+06	1.01726e+07	9.77146e+06	2.03632e+07	2.06055e+07	2.37476e+07	1.10597e+07	1.67117e+07	9.77811e+06	1.48147e+07	1.10335e+07	1.23268e+07	1.71466e+07	5.31153e+07	1.59646e+07
M0638	Solanidine	C27 H43 N O	397.333	10.283	2.3886e+07	1.74729e+07	1.69588e+07	1.08496e+06	1.39785e+07	2.3886e+07	7.44708e+06	1.35539e+07	2.12989e+07	2.10337e+07	1.75819e+07	6.72081e+06	1.12652e+07	4.92844e+06	8.85467e+06	4.79235e+06	5.51666e+06	5.64199e+06	2.77603e+06	1.70075e+06	2.00631e+06	1.22325e+06
M0639	1,3-Bis(tetradecanoyloxy)-2-propanyl (4Z,7Z,10Z,13Z,16Z)-4,7,10,13,16-docosapentaenoate	C53 H92 O6	824.689	10.714	7.66594e+07	1.74678e+07	7.66594e+07	9.12746e+06	2.6045e+07	4.68484e+07	4.8394e+07	4.06303e+07	5.64202e+07	4.24136e+07	3.68898e+07	6.66635e+07	5.57091e+07	5.91331e+07	7.55381e+07	7.07243e+07	6.81507e+07	6.34088e+07	4.41832e+07	3.11306e+07	2.40554e+07	1.61698e+07
M0640	Hexylbenzene	C12 H18	162.141	10.574	3.59502e+07	1.74243e+07	2.97234e+07	3.59502e+07	1.66195e+07	2.96363e+07	1.71747e+07	1.86652e+07	3.55748e+07	2.86485e+07	1.42109e+07	2.52172e+07	3.24848e+07	3.00749e+07	2.4554e+07	3.29239e+07	2.63757e+07	2.76093e+07	3.22521e+07	3.36574e+07	3.10904e+07	2.82024e+07
M0641	(8E,10E,12S)-8,10-Heptadecadiene-4,6-diyne-1,12-diol	C17 H24 O2	260.178	10.578	2.48018e+07	1.74102e+07	2.08065e+07	2.10099e+07	1.47725e+07	1.87296e+07	1.70543e+07	1.61377e+07	2.48018e+07	2.22604e+07	1.47436e+07	1.73691e+07	2.10169e+07	1.96616e+07	1.96499e+07	2.07438e+07	1.6183e+07	1.85004e+07	2.06907e+07	1.98692e+07	1.97975e+07	1.91658e+07
M0642	4,2',6'-Trihydroxy-3,4'-dimethoxychalcone	C17 H16 O6	316.095	4.783	2.28891e+07	1.72939e+07	1.7243e+07	2.02012e+07	1.7947e+07	1.8578e+07	1.84304e+07	1.99307e+07	2.20576e+07	2.28358e+07	1.40907e+07	1.49214e+07	1.60558e+07	2.28891e+07	1.62935e+07	2.20162e+07	1.49518e+07	1.66795e+07	1.64347e+07	1.79817e+07	2.02339e+07	1.74587e+07
M0643	(2R,7S,13R,14R,16S,19R,20S)-19-(furan-3-yl)-9,9,13,20-tetramethyl-5,12,17-trioxo-4,8,15,18-tetraoxahexacyclo-docosan-11-yl acetate	C28 H32 O10	550.182	5.094	2.00717e+07	1.72619e+07	1.5867e+07	1.30454e+07	1.37688e+07	1.94908e+07	1.62953e+07	1.36945e+07	1.40257e+07	1.47672e+07	1.14749e+07	1.13803e+07	9.36376e+06	1.81134e+07	1.59937e+07	1.75949e+07	1.59883e+07	1.66738e+07	1.65722e+07	2.00717e+07	1.84955e+07	1.59481e+07
M0644	4-Methyl-2-[(1Z)-3-methyl-1,3-butadien-1-yl]-2,3,6,7-tetrahydrooxepine	C12 H18 O	178.136	5.449	3.58849e+07	1.70863e+07	1.95365e+07	3.22559e+07	2.39263e+07	3.05124e+07	2.62944e+07	8.43834e+06	1.60031e+07	1.76829e+07	1.56327e+07	1.78555e+07	1.91421e+07	2.32254e+07	1.45801e+07	2.08694e+07	1.79812e+07	2.1534e+07	2.53355e+07	3.38602e+07	3.58849e+07	3.26336e+07
M0645	PD 0200347	C10 H17 N3 O2	211.136	9.416	1.94287e+07	1.70553e+07	1.73853e+07	1.75829e+07	1.50532e+07	1.51954e+07	1.55715e+07	1.74341e+07	1.70008e+07	1.94287e+07	1.42195e+07	1.69868e+07	1.65268e+07	1.61682e+07	1.89052e+07	1.85699e+07	1.89448e+07	1.74687e+07	1.62561e+07	1.56994e+07	1.56116e+07	1.89761e+07
M0646	{(2R,4S,5R)-5-[1-Methyl-3-(2-thienyl)-1H-pyrazol-5-yl]-1-azabicyclo[2.2.2]oct-2-yl}methyl [3-(trifluoromethyl)phenyl]carbamate	C24 H25 F3 N4 O2 S	512.151	4.438	2.27734e+07	1.69642e+07	1.7217e+07	1.81761e+07	1.75513e+07	1.74512e+07	1.63201e+07	1.55313e+07	2.01819e+07	2.27684e+07	2.23993e+07	2.01642e+07	2.27734e+07	1.6051e+07	1.47517e+07	1.60118e+07	1.15422e+07	1.19538e+07	1.84711e+07	1.463e+07	1.61562e+07	1.33749e+07
M0647	3,4,5-trihydroxy-6-({[3,4,5-trihydroxy-6-(hydroxymethyl)oxan-2-yl]oxy}methyl)oxan-2-yl 2,6,6-trimethylcyclohex-1-ene-1-carboxylate	C22 H36 O12	514.203	4.902	2.54727e+07	1.67784e+07	1.95455e+07	1.88161e+07	1.67008e+07	1.80081e+07	1.80115e+07	1.36397e+07	1.90488e+07	1.61535e+07	1.33494e+07	1.52897e+07	1.66987e+07	1.94217e+07	1.61011e+07	1.74424e+07	1.57119e+07	1.82947e+07	1.55461e+07	2.54727e+07	2.41409e+07	2.48788e+07
M0648	Capilliposide I	C48 H56 O27	1064.3	1.145	2.11175e+07	1.67641e+07	1.78293e+07	1.57783e+07	1.06276e+07	1.72244e+07	1.0472e+07	1.61226e+07	1.39289e+07	7.10334e+06	9.64811e+06	5.9947e+06	7.73623e+06	1.72883e+07	1.58341e+07	1.37096e+07	1.60278e+07	1.58973e+07	6.4071e+06	2.11175e+07	1.53709e+07	1.59885e+07
M0649	Benzoic acid	C7 H6 O2	122.037	1.108	2.50081e+07	1.67572e+07	1.39505e+07	1.57203e+07	8.78085e+06	8.30192e+06	1.18583e+07	1.37089e+07	2.22729e+07	1.48515e+07	2.11811e+07	2.50081e+07	2.35626e+07	1.23652e+07	9.25575e+06	1.03553e+07	9.56453e+06	1.03158e+07	1.03628e+07	2.47586e+07	9.57364e+06	1.1861e+07
M0650	Dibutyl malate	C12 H22 O5	246.147	5.433	4.60358e+07	1.67048e+07	2.77018e+07	3.20176e+07	2.57166e+07	3.06707e+07	2.58545e+07	2.00301e+07	2.12425e+07	1.90472e+07	1.74228e+07	1.85352e+07	2.2428e+07	2.88312e+07	2.6015e+07	2.82575e+07	2.79853e+07	2.98757e+07	3.05698e+07	4.60358e+07	4.46528e+07	4.16559e+07
M0651	bruceine D	C20 H26 O9	410.158	5.696	6.37096e+07	1.66264e+07	2.27498e+07	2.97851e+07	8.10201e+06	2.08899e+07	2.13709e+07	4.12674e+07	2.98099e+07	4.02665e+07	2.55108e+07	2.74806e+07	3.91247e+07	4.46321e+07	3.8382e+07	4.08341e+07	3.93047e+07	3.19945e+07	4.14047e+07	6.37096e+07	6.07713e+07	5.818e+07
M0652	1-nonanoic acid	C9 H18 O2	158.131	4.541	2.26986e+07	1.65319e+07	1.53835e+07	1.70574e+07	1.65185e+07	1.85666e+07	1.83297e+07	1.29214e+07	1.58488e+07	1.57597e+07	1.65192e+07	1.5542e+07	1.7455e+07	1.43826e+07	1.22807e+07	1.51511e+07	1.43446e+07	1.29362e+07	1.541e+07	2.26986e+07	2.24202e+07	2.13662e+07
M0653	Cilastatin	C16 H26 N2 O5 S	358.161	4.229	4.07905e+07	1.63081e+07	1.77346e+07	1.74209e+07	8.87815e+06	8.27454e+06	9.00949e+06	1.70962e+07	2.45487e+07	2.21774e+07	3.62346e+07	3.80991e+07	4.07905e+07	8.31656e+06	8.16658e+06	6.33675e+06	6.80407e+06	5.04763e+06	6.78367e+06	9.13108e+06	8.65799e+06	8.14468e+06
M0654	methyl 2-ethyl-4-[(3R,4R,5S)-5-hydroxy-4,5-dimethyl-2-oxooxolan-3-yl]-2-methyl-3-oxobutanoate	C14 H22 O6	308.124	7.488	2.34157e+07	1.62554e+07	1.81276e+07	1.02926e+07	5.43529e+06	1.11158e+07	2.06148e+07	1.87477e+07	1.867e+07	1.89732e+07	1.74325e+07	1.41673e+07	1.48807e+07	1.35597e+07	1.47293e+07	2.09291e+07	1.17518e+07	2.34157e+07	1.89479e+07	1.55537e+07	1.00476e+07	1.41871e+07
M0655	Gramine	C11 H14 N2	174.116	0.091	2.9965e+07	1.60265e+07	1.10473e+07	1.91576e+07	1.06966e+07	9.79731e+06	1.18615e+07	1.96065e+07	2.77956e+07	1.74417e+07	2.9965e+07	1.40544e+07	1.04187e+07	1.19521e+07	1.47444e+07	1.67545e+07	8.32906e+06	1.04921e+07	1.59992e+07	2.1991e+07	1.93706e+07	2.00589e+07
M0656	Catalpol	C15 H22 O10	362.122	1.337	2.48771e+07	1.5924e+07	1.45711e+07	1.64472e+07	2.26379e+07	2.48771e+07	2.12782e+07	1.12661e+07	8.90818e+06	1.67429e+07	1.34982e+07	1.22521e+07	1.58025e+07	9.25858e+06	9.78548e+06	1.15623e+07	1.58318e+07	1.4468e+07	1.48726e+07	9.94176e+06	1.55386e+07	1.84322e+07
M0657	4-(1,3-Benzodioxol-5-yl)tetrahydro-1H,3H-furo[3,4-c]furan-1-ol	C13 H14 O5	250.084	4.656	2.17339e+07	1.58708e+07	1.5606e+07	1.77298e+07	1.34338e+07	1.62565e+07	1.44063e+07	1.35269e+07	1.75927e+07	1.77356e+07	8.59803e+06	1.19863e+07	9.43539e+06	1.81114e+07	1.65674e+07	1.86755e+07	1.34737e+07	1.46114e+07	1.57909e+07	2.17339e+07	1.66184e+07	1.63e+07
M0658	Caprolactam	C6 H11 N O	113.085	0.093	2.08659e+07	1.58707e+07	3.91232e+06	1.22017e+07	3.2758e+06	2.40226e+06	3.1462e+06	1.57749e+07	6.47473e+06	7.67669e+06	6.67459e+06	4.32912e+06	3.78211e+06	4.40616e+06	7.02384e+06	1.8144e+07	6.24691e+06	4.46334e+06	2.08659e+07	9.53772e+06	9.58993e+06	1.73728e+07
M0659	1-Octen-3-yl 6-O-beta-D-xylopyranosyl-beta-D-glucopyranoside	C19 H34 O10	422.216	5.469	7.37675e+07	1.57103e+07	3.83235e+07	4.50909e+07	3.08674e+07	4.83823e+07	3.71416e+07	2.41356e+07	2.4221e+07	2.67496e+07	1.41678e+07	1.5052e+07	1.87694e+07	4.27348e+07	3.89031e+07	4.27961e+07	4.20456e+07	4.03504e+07	4.83805e+07	7.37675e+07	6.52308e+07	6.33226e+07
M0660	2-[(2R,4aS,6R,7R,8aR)-6,7-Dihydroxy-4a-methyl-8-methylenedecahydro-2-naphthalenyl]-2-propanyl beta-D-glucopyranoside	C21 H36 O8	416.241	5.265	3.76159e+07	1.56257e+07	2.44696e+07	2.78475e+07	2.77965e+07	2.85834e+07	3.25602e+07	2.4046e+07	2.54373e+07	2.62919e+07	2.94203e+07	2.89785e+07	3.76159e+07	1.51148e+07	1.49313e+07	1.81273e+07	1.62267e+07	2.11244e+07	1.90829e+07	2.07817e+07	1.7797e+07	1.99785e+07
M0661	4'-Hydroxychalcone 4'-glucoside	C21 H22 O7	386.137	6.076	2.80151e+07	1.55831e+07	1.72553e+07	2.34119e+07	1.70083e+07	1.75658e+07	1.68748e+07	1.27001e+07	1.7158e+07	1.91246e+07	1.14703e+07	1.18706e+07	1.31753e+07	2.1055e+07	2.02703e+07	1.9856e+07	1.68537e+07	1.95261e+07	2.18675e+07	2.67742e+07	2.80151e+07	2.47817e+07
M0662	Amorisin	C30 H36 O6	492.251	8.294	4.75335e+07	1.54881e+07	2.13985e+07	3.11161e+07	1.61034e+07	1.0069e+07	1.12957e+07	1.76954e+07	3.57343e+07	4.75335e+07	9.75133e+06	2.97384e+07	3.28987e+07	1.99781e+07	2.23835e+07	2.3217e+07	2.0761e+07	1.14402e+07	2.14291e+07	1.79324e+07	1.93106e+07	1.32032e+07
M0663	1-O-octadecyl-2-arachidonoyl-sn-glycero-3-phosphocholine	C46 H86 N O7 P	795.615	11.343	2.95667e+07	1.5378e+07	877868	952440	2.95667e+07	2.3268e+07	6.43943e+06	990284	2.07525e+06	1.48743e+06	1.46521e+06	1.1486e+06	1.25874e+06	1.27729e+06	853792	1.48939e+06	1.21913e+06	1.18328e+06	939039	1.0847e+06	1.24948e+06	1.57655e+06
M0664	(6E,9Z,12E)-6,9,12-Pentadecatrien-2-one	C15 H24 O	220.183	0.09	3.78183e+07	1.5346e+07	2.57844e+07	3.78183e+07	1.58073e+07	1.59834e+07	1.85357e+07	2.47117e+07	2.78071e+07	2.98351e+07	3.69971e+07	2.41393e+07	2.07447e+07	1.48606e+07	2.42514e+07	1.83234e+07	1.11054e+07	1.3279e+07	1.87426e+07	2.3483e+07	2.26324e+07	3.41312e+07
M0665	Androstenedione	C19 H26 O2	286.193	8.993	1.96063e+07	1.51983e+07	1.42533e+07	9.2625e+06	1.2369e+07	1.47996e+07	1.1898e+07	1.41467e+07	1.87752e+07	1.96063e+07	1.1989e+07	1.30416e+07	1.44291e+07	1.01338e+07	1.02721e+07	1.17059e+07	9.6608e+06	1.06317e+07	1.04726e+07	9.59424e+06	8.72849e+06	9.43811e+06
M0666	Vernodalol	C20 H24 O8	392.147	4.454	1.86553e+07	1.51082e+07	1.53471e+07	1.54748e+07	1.43107e+07	1.65921e+07	1.30519e+07	1.35126e+07	1.6358e+07	1.55203e+07	1.00815e+07	1.20164e+07	1.13091e+07	1.60175e+07	1.58738e+07	1.62327e+07	1.33108e+07	1.47799e+07	1.61936e+07	1.81309e+07	1.86553e+07	1.75499e+07
M0667	Ixazomib citrate	C20 H23 B Cl2 N2 O9	516.088	5.053	2.386e+07	1.50876e+07	1.80196e+07	1.82301e+07	1.68403e+07	2.20855e+07	2.08388e+07	1.24713e+07	1.55293e+07	1.50552e+07	1.20119e+07	1.2142e+07	1.23935e+07	1.40582e+07	1.37704e+07	1.44646e+07	1.43083e+07	1.38269e+07	1.61154e+07	2.386e+07	1.81056e+07	2.15104e+07
M0668	Norethisterone enanthate	C27 H38 O3	410.282	11.773	3.78176e+07	1.50182e+07	1.98853e+07	2.55288e+07	1.36586e+07	1.67928e+07	1.94908e+07	1.30661e+07	2.90642e+07	2.21523e+07	1.11609e+07	1.78236e+07	1.97917e+07	2.26959e+07	1.83655e+07	2.46589e+07	1.87619e+07	1.78476e+07	2.23898e+07	3.78176e+07	2.75622e+07	2.84851e+07
M0669	3,5,7-Octatriyn-1-ol	C8 H6 O	118.042	1.102	3.31577e+07	1.47955e+07	1.41867e+07	1.58261e+07	1.30274e+07	1.40587e+07	1.38192e+07	1.32584e+07	1.0415e+07	1.12307e+07	2.59004e+07	2.60247e+07	3.31577e+07	8.8265e+06	1.01794e+07	1.08071e+07	1.38765e+07	1.24335e+07	1.35497e+07	1.0362e+07	1.31877e+07	1.23009e+07
M0670	Kojic acid	C6 H6 O4	142.027	1.124	7.86276e+07	1.4684e+07	2.6196e+07	2.95579e+07	1.63379e+07	2.07369e+07	1.9669e+07	2.61878e+07	2.01547e+07	1.9997e+07	2.88748e+07	3.05898e+07	1.79172e+07	2.65212e+07	2.68875e+07	7.86276e+07	2.30377e+07	1.8921e+07	1.99881e+07	3.52843e+07	3.25755e+07	2.69887e+07
M0671	5?-pregn-2-en-20-one	C21 H32 O	300.245	11.341	2.17198e+07	1.46558e+07	1.70738e+07	1.67324e+07	1.40018e+07	1.62177e+07	1.50386e+07	1.26531e+07	1.9659e+07	1.88434e+07	1.33484e+07	1.58664e+07	1.51164e+07	1.60585e+07	1.36261e+07	1.57638e+07	1.48809e+07	1.39794e+07	1.65989e+07	2.17198e+07	1.80645e+07	1.69873e+07
M0672	4-(4-Hydroxyphenyl)-1H,3H-benzo[de]isochromene-1,3-dione	C18 H10 O4	290.058	1.25	2.68198e+07	1.46025e+07	1.01511e+07	1.40072e+07	9.04815e+06	1.37859e+07	2.41644e+07	1.93977e+07	1.09931e+07	1.13693e+07	1.75196e+07	5.30577e+06	1.22287e+07	1.06956e+07	1.26896e+07	1.6581e+07	1.12461e+07	1.08185e+07	1.39129e+07	2.08506e+07	2.68198e+07	2.57596e+07
M0673	1,4a-dimethyl-9-oxo-7-(propan-2-yl)-1,2,3,4,4a,9,10,10a-octahydrophenanthrene-1-carboxylic acid	C20 H26 O3	314.186	8.706	3.4868e+07	1.45067e+07	1.52096e+07	1.38756e+07	9.04268e+06	5.56562e+06	6.19913e+06	2.64531e+07	2.00733e+07	3.4868e+07	3.08518e+07	1.9745e+07	3.27667e+07	3.66363e+06	2.80269e+06	5.65208e+06	1.23695e+06	2.0162e+06	4.09299e+06	6.19669e+06	6.05348e+06	3.54132e+06
M0674	(3aR,7aS,8S,9aR)-5,8-dimethyl-3-methylidene-2H,3H,3aH,4H,6H,7H,7aH,8H,9H,9aH-azuleno[6,5-b]furan-2,6-dione	C15 H18 O3	228.115	5.867	2.66275e+07	1.44868e+07	1.70278e+07	1.98195e+07	1.51882e+07	1.39658e+07	1.38211e+07	1.52136e+07	1.80303e+07	1.85777e+07	1.48403e+07	1.5147e+07	1.75555e+07	1.73564e+07	1.7143e+07	1.60413e+07	2.09256e+07	1.81389e+07	2.00174e+07	2.30834e+07	2.66275e+07	2.19345e+07
M0675	Tetralin	C10 H12	132.094	9.288	4.98608e+07	1.44067e+07	1.62339e+07	8.45395e+06	4.74612e+06	9.4988e+06	8.23333e+06	2.84134e+07	4.75411e+07	4.98608e+07	1.71691e+07	3.11149e+07	2.71549e+07	5.50849e+06	6.26825e+06	6.83268e+06	4.15556e+06	3.6415e+06	5.1166e+06	2.58266e+06	4.67512e+06	1.94332e+06
M0676	O-beta-D-xylosylzeatin	C15 H21 N5 O5	351.153	4.681	1.9784e+07	1.43901e+07	1.75539e+07	1.81244e+07	1.32764e+07	1.56351e+07	1.40707e+07	1.25525e+07	1.6267e+07	1.51519e+07	1.58914e+07	1.61946e+07	1.67467e+07	1.02425e+07	1.29703e+07	1.62347e+07	1.32704e+07	1.34962e+07	1.6095e+07	1.9784e+07	1.90787e+07	1.72385e+07
M0677	2,4-Dihydroxy-6-[(2E,6E,10E)-3,7,11,15-tetramethyl-2,6,10,14-hexadecatetraen-1-yl]phenyl acetate	C28 H40 O4	440.291	0.081	4.23744e+07	1.43268e+07	1.12075e+07	1.50845e+07	2.44041e+06	1.09217e+06	1.13921e+07	1.61461e+07	2.22974e+06	7.0954e+06	4.23744e+07	1.16798e+07	6.90481e+06	1.04703e+07	6.17279e+06	5.13493e+06	2.6355e+06	3.78308e+06	1.60705e+07	8.81155e+06	7.56412e+06	7.09006e+06
M0678	2-Pentyl-3-phenyl-2-oxiranecarboxylic acid	C14 H18 O3	234.126	4.382	2.9091e+07	1.43261e+07	1.47375e+07	1.5795e+07	1.33141e+07	1.32842e+07	1.25191e+07	1.39969e+07	2.08873e+07	1.62946e+07	2.61145e+07	2.59654e+07	2.9091e+07	1.11719e+07	1.15066e+07	1.11567e+07	1.31331e+07	1.13899e+07	1.30233e+07	1.21377e+07	1.29448e+07	1.23938e+07
M0679	8-Anilinonaphthalene-1-sulfonic acid	C16 H13 N O3 S	299.062	1.325	2.17096e+07	1.43218e+07	1.3715e+07	2.17096e+07	1.36753e+07	1.52706e+07	1.08734e+07	1.37167e+07	1.21994e+07	1.69799e+07	9.22265e+06	8.47704e+06	9.22684e+06	1.70974e+07	1.51015e+07	1.44373e+07	1.09926e+07	1.61001e+07	1.33086e+07	9.92021e+06	9.5685e+06	1.03529e+07
M0680	Luteolin	C15 H10 O6	286.048	4.804	2.30286e+07	1.42932e+07	1.32799e+07	1.26505e+07	8.07342e+06	1.41583e+07	1.16298e+07	5.8179e+06	1.07266e+07	7.30685e+06	1.60652e+07	2.30286e+07	2.23444e+07	8.63392e+06	1.16547e+07	9.02181e+06	1.64926e+07	1.41168e+07	1.04416e+07	2.24908e+07	2.26047e+07	2.02243e+07
M0681	N-[4-(benzyloxy)phenyl]-N'-[2-chloro-6-(4-methoxyphenoxy)benzyl]urea	C28 H25 Cl N2 O4	488.151	4.637	2.18481e+07	1.42486e+07	1.5705e+07	1.6556e+07	1.03001e+07	1.12135e+07	1.25693e+07	1.22742e+07	1.48106e+07	1.42198e+07	1.00259e+07	1.13791e+07	1.11897e+07	1.92164e+07	1.71395e+07	1.99787e+07	1.3221e+07	1.42605e+07	1.51126e+07	2.1052e+07	2.18481e+07	1.95161e+07
M0682	3-O-(3-Methylbutanoyl)-beta-D-fructofuranosyl 3-O-(2-methylbutanoyl)-4-O-(3-methylbutanoyl)-alpha-D-glucopyranoside	C27 H46 O14	594.289	5.132	2.49867e+07	1.42402e+07	1.47554e+07	1.56425e+07	1.11286e+07	1.13481e+07	1.02606e+07	1.56875e+07	1.86678e+07	1.81082e+07	2.30555e+07	2.45576e+07	2.49867e+07	1.11218e+07	1.08653e+07	1.12462e+07	8.52312e+06	9.22198e+06	9.62522e+06	8.78183e+06	1.00074e+07	8.94374e+06
M0683	Methyl (2R)-1-(cyclohexylcarbonyl)-4-(methoxyacetyl)-2-piperazinecarboxylate	C16 H26 N2 O5	348.17	8.836	3.72262e+07	1.42356e+07	1.05918e+07	1.08273e+07	8.09723e+06	9.23395e+06	6.87713e+06	2.23522e+07	3.72262e+07	2.97355e+07	1.52941e+07	1.36279e+07	2.08499e+07	1.82732e+06	2.08162e+06	3.09608e+06	1.61161e+06	1.99029e+06	1.84827e+06	712342	265388	208524
M0684	Linoleoyl ethanolamide	C20 H37 N O2	323.283	9.677	2.95335e+07	1.41238e+07	1.42145e+07	1.50359e+07	1.45462e+07	1.76088e+07	1.75487e+07	1.42761e+07	2.11959e+07	1.55715e+07	2.0855e+07	2.55116e+07	2.95335e+07	1.07163e+07	8.03712e+06	1.11656e+07	1.22034e+07	1.29692e+07	1.55096e+07	7.53702e+06	7.82067e+06	7.04555e+06
M0685	Oleana-12,21-dien-3-ol	C30 H48 O	424.372	0.088	4.11792e+07	1.41092e+07	2.12945e+07	3.71933e+07	1.28843e+07	1.30747e+07	2.07697e+07	1.84985e+07	1.65798e+07	2.93795e+07	4.11792e+07	2.64548e+07	2.16055e+07	2.74102e+07	2.36889e+07	2.65643e+07	1.18403e+07	1.12551e+07	1.99879e+07	2.8606e+07	1.78668e+07	3.99352e+07
M0686	3-[(3-Hydroxytridecanoyl)oxy]-4-(trimethylammonio)butanoate	C20 H39 N O5	373.283	7.331	2.32322e+07	1.41008e+07	1.52585e+07	1.00556e+07	8.92404e+06	1.66806e+07	1.93514e+07	2.32322e+07	1.76581e+07	2.00545e+07	1.67757e+07	1.83121e+07	1.70265e+07	1.54074e+07	1.59457e+07	1.84662e+07	1.56279e+07	1.52263e+07	1.03238e+07	1.3022e+07	1.04896e+07	1.16674e+07
M0687	Maltotetraose	C24 H42 O21	688.204	1.092	3.31441e+07	1.40736e+07	1.47553e+07	1.44493e+07	8.68827e+06	8.04775e+06	1.07272e+07	1.29888e+07	1.14638e+07	1.24887e+07	2.96749e+07	2.98966e+07	3.31441e+07	6.81196e+06	5.62743e+06	7.48645e+06	9.19003e+06	1.21123e+07	1.09572e+07	2.47565e+07	2.94295e+07	2.19794e+07
M0688	Paratocarpin K	C20 H18 O5	338.116	5.113	1.86593e+07	1.37256e+07	1.69456e+07	1.53307e+07	8.94121e+06	1.50519e+07	1.3599e+07	1.35505e+07	1.71533e+07	1.67126e+07	1.25724e+07	1.68108e+07	1.86593e+07	1.40605e+07	1.68603e+07	1.61881e+07	7.35564e+06	1.27181e+07	1.53702e+07	1.47221e+07	1.43779e+07	6.56981e+06
M0689	6-Hydroxy-1a,5,7a-trimethyl-2,2a,6,6a,7a,8,9,9a-octahydrobisoxireno[4,5:8,9]cyclodeca[1,2-b]furan-4(1aH)-one	C15 H20 O5	280.131	7.947	7.19125e+07	1.36892e+07	3.38425e+07	3.73185e+07	1.95851e+07	4.6019e+07	9.37353e+06	3.08224e+07	4.70316e+07	3.89739e+07	2.69705e+07	7.19125e+07	4.71702e+07	3.82393e+07	5.82107e+07	4.40129e+07	3.98911e+07	6.90871e+07	4.54642e+07	3.33253e+07	2.73663e+07	3.68227e+07
M0690	o-Toluidine	C7 H9 N	107.074	0.091	1.67303e+07	1.3555e+07	1.22045e+07	1.47486e+07	8.18324e+06	8.95886e+06	9.43361e+06	1.38324e+07	1.67303e+07	1.41482e+07	1.58228e+07	1.16063e+07	1.23458e+07	1.3873e+07	1.40181e+07	1.32938e+07	3.91447e+06	8.9249e+06	1.1661e+07	1.6115e+07	1.65172e+07	1.60754e+07
M0691	9,10-epoxyoctadecenoic acid	C18 H32 O3	296.235	11.027	5.71018e+07	1.35023e+07	1.49831e+07	1.04095e+07	1.29474e+07	1.3237e+07	1.20699e+07	1.99339e+07	4.20343e+07	5.71018e+07	1.21521e+07	1.34649e+07	3.75647e+07	7.12811e+06	7.18767e+06	8.23014e+06	1.38531e+07	9.70327e+06	6.75256e+06	4.30457e+06	7.75255e+06	5.59456e+06
M0692	(2R)-1-(Pentadecanoyloxy)-3-(phosphonooxy)-2-propanyl (7Z,10Z,13Z,16Z)-7,10,13,16-docosatetraenoate	C40 H71 O8 P	710.488	11.336	4.41095e+08	1.34615e+07	2.74388e+08	3.43167e+08	1.31303e+07	2.18896e+07	2.13101e+07	1.72133e+07	2.28146e+07	2.08555e+07	4.72763e+07	1.26317e+08	2.32452e+08	2.85192e+08	2.19122e+08	3.53773e+08	2.36599e+08	2.13251e+08	2.6169e+08	4.41095e+08	2.71587e+08	2.74773e+08
M0693	15-Deoxy-Δ12,14-prostaglandin J2-2-glycerol ester	C23 H34 O5	390.239	8.648	2.86428e+07	1.34604e+07	9.29405e+06	2.86428e+07	7.94896e+06	5.45738e+06	5.17232e+06	1.11622e+07	1.40579e+07	1.07852e+07	1.56168e+07	2.04399e+07	1.17587e+07	4.59247e+06	773123	3.47969e+06	3.39746e+06	1.79544e+06	9.81745e+06	1.46669e+07	1.29397e+07	6.93194e+06
M0694	5-Ethyl-3,8-dimethyl-1,7-dihydroazulene	C14 H18	186.141	7.915	7.76681e+07	1.34242e+07	2.6841e+07	9.39045e+06	5.78374e+06	1.45712e+07	7.77539e+06	2.02613e+07	3.57695e+07	2.50531e+07	5.09716e+07	7.76681e+07	7.41913e+07	1.50852e+07	1.4608e+07	1.68663e+07	1.14857e+07	1.35222e+07	1.50079e+07	1.57408e+07	1.25144e+07	1.22779e+07
M0695	p-Isopropyl-α-methylstyrene	C12 H16	160.125	4.388	2.09183e+07	1.34194e+07	1.08013e+07	1.14393e+07	1.02325e+07	1.12371e+07	1.0038e+07	9.92844e+06	1.04319e+07	1.20775e+07	1.41119e+07	1.55685e+07	2.09183e+07	8.86791e+06	1.00874e+07	9.70247e+06	8.31738e+06	8.52389e+06	1.00902e+07	1.62491e+07	1.5467e+07	1.37721e+07
M0696	merimepodib	C23 H24 N4 O6	452.168	4.777	1.92966e+07	1.32021e+07	1.31135e+07	1.43722e+07	1.07637e+07	1.35729e+07	1.29623e+07	7.3223e+06	8.6146e+06	7.64738e+06	4.53671e+06	3.91293e+06	5.07244e+06	1.41744e+07	1.5033e+07	1.59978e+07	1.404e+07	1.38115e+07	1.23458e+07	1.92966e+07	1.76456e+07	1.65704e+07
M0697	3-(5-{(3S)-1-[4-(Methylsulfonyl)benzyl]-3-pyrrolidinyl}-1,3,4-oxadiazol-2-yl)pyridine	C19 H20 N4 O3 S	406.109	1.209	1.99016e+07	1.31846e+07	1.25307e+07	1.24373e+07	1.36229e+07	1.5077e+07	1.41281e+07	1.4307e+07	1.2413e+07	1.90401e+07	1.04462e+07	1.29631e+07	1.2677e+07	1.23382e+07	1.19538e+07	1.18862e+07	1.13603e+07	1.04167e+07	1.19361e+07	1.84314e+07	1.98415e+07	1.99016e+07
M0698	Hydroxy vardenafil	C23 H32 N6 O5 S	504.219	4.178	2.05084e+07	1.31244e+07	1.35732e+07	1.29134e+07	9.81094e+06	1.19331e+07	1.22195e+07	9.5427e+06	1.25448e+07	1.42603e+07	8.82717e+06	1.08863e+07	1.24274e+07	1.47715e+07	1.32573e+07	1.34593e+07	9.52521e+06	1.13828e+07	7.24162e+06	2.05084e+07	1.60619e+07	1.66169e+07
M0699	1-{4-[(3S)-3-(5-Phenyl-1,3,4-oxadiazol-2-yl)-1-pyrrolidinyl]-1-piperidinyl}ethanone	C19 H24 N4 O2	378.151	3.275	1.67036e+07	1.30362e+07	1.10588e+07	1.2881e+07	1.16301e+07	1.20342e+07	9.10953e+06	9.94582e+06	1.06156e+07	1.06808e+07	1.15059e+07	1.04498e+07	1.37107e+07	1.64468e+07	1.39346e+07	1.6009e+07	8.16753e+06	1.16265e+07	1.22251e+07	1.44556e+07	1.67036e+07	1.41982e+07
M0700	Toxopyrimidine	C6 H9 N3 O	139.075	0.083	3.41873e+07	1.30331e+07	1.75528e+07	1.16132e+07	1.92094e+07	1.08835e+07	2.02923e+07	9.95693e+06	1.98032e+07	1.3846e+07	8.18723e+06	2.21288e+07	2.72677e+07	3.41873e+07	2.65008e+07	2.18386e+07	1.13176e+07	1.43241e+07	1.80124e+07	1.2473e+07	2.40393e+07	5.7914e+06
M0701	6-(3-hydroxybutan-2-yl)-5-(hydroxymethyl)-4-methoxy-2H-pyran-2-one	C11 H16 O5	250.082	3.712	4.01098e+07	1.29119e+07	1.15973e+07	1.36663e+07	2.91667e+06	3.52961e+06	2.85182e+06	1.84896e+07	1.64222e+07	2.08809e+07	3.13347e+07	3.54039e+07	4.01098e+07	4.36042e+06	4.1569e+06	5.5015e+06	3.20094e+06	3.88865e+06	3.94624e+06	2.83699e+06	3.70746e+06	4.53422e+06
M0702	D-Isoleucyl-L-prolyl-L-tyrosyl-D-isoleucine	C26 H40 N4 O6	504.295	4.809	1.88652e+07	1.28943e+07	1.45279e+07	1.45399e+07	1.60847e+07	1.87879e+07	1.66022e+07	8.32241e+06	1.19591e+07	1.12203e+07	2.96011e+06	6.56462e+06	3.83891e+06	1.69045e+07	1.69635e+07	1.88652e+07	1.35119e+07	1.40118e+07	1.49483e+07	1.79914e+07	1.57575e+07	1.669e+07
M0703	Oleoyl ethanolamide	C20 H39 N O2	325.298	10.273	2.61551e+07	1.28817e+07	1.7914e+07	1.85632e+07	1.739e+07	2.61551e+07	2.15949e+07	1.23677e+07	2.00836e+07	1.58169e+07	1.73468e+07	1.49831e+07	1.96175e+07	1.10242e+07	1.35575e+07	1.64737e+07	1.89089e+07	1.79991e+07	1.49766e+07	1.56503e+07	1.21862e+07	1.24457e+07
M0704	1-{[4-Hydroxy-6-(methoxymethyl)pyrimidin-2-yl]thio}-3,3-dimethylbutan-2-one	C12 H18 N2 O3 S	270.108	3.881	1.45795e+07	1.28804e+07	1.177e+07	1.23221e+07	1.0214e+07	1.15127e+07	1.32975e+07	8.56744e+06	1.12454e+07	1.0698e+07	1.14694e+07	1.18985e+07	1.34968e+07	1.40554e+07	1.45795e+07	1.29131e+07	1.12352e+07	1.18975e+07	1.26477e+07	1.36317e+07	1.30756e+07	1.30227e+07
M0705	13S-hydroxyoctadecadienoic acid	C18 H32 O3	296.235	8.854	1.92237e+07	1.28729e+07	1.15534e+07	8.38119e+06	1.92237e+07	1.72661e+07	1.47193e+07	1.43118e+07	1.88815e+07	1.69715e+07	1.32886e+07	1.05228e+07	1.15552e+07	7.78855e+06	6.53296e+06	8.25669e+06	3.59384e+06	4.89479e+06	5.20163e+06	1.07959e+07	1.07682e+07	1.19354e+07
M0706	(2E)-3-(3,4-Dimethoxyphenyl)acrylic acid	C11 H12 O4	208.073	4.092	1.49481e+07	1.28617e+07	1.2239e+07	1.33048e+07	1.21396e+07	1.28451e+07	1.31144e+07	8.73654e+06	1.19103e+07	1.08205e+07	1.13347e+07	1.19027e+07	1.49481e+07	1.23934e+07	1.22873e+07	1.17171e+07	1.19715e+07	1.2946e+07	1.27833e+07	1.05204e+07	1.44912e+07	1.43789e+07
M0707	(10E,15Z)-9,12,13-Trihydroxy-10,15-octadecadienoic acid	C18 H32 O5	328.225	6.23	4.34971e+07	1.2821e+07	1.77421e+07	2.96432e+07	1.08009e+07	1.09638e+07	9.51957e+06	3.81033e+07	3.95601e+07	4.34971e+07	1.56487e+07	1.72816e+07	2.14413e+07	1.17665e+07	6.99019e+06	8.46701e+06	4.85432e+06	7.69092e+06	8.11158e+06	5.43937e+06	4.14921e+06	3.30432e+06
M0708	3,4a,5-Trimethyl-6-{[(2E)-3-(methylsulfanyl)-2-propenoyl]oxy}-4,4a,5,6,7,8,8a,9-octahydronaphtho[2,3-b]furan-4-yl (2E)-2-methyl-2-butenoate	C24 H32 O5 S	432.197	5.134	1.77485e+07	1.28049e+07	1.44528e+07	1.10168e+07	1.50585e+07	1.77485e+07	1.76781e+07	1.36883e+07	1.63519e+07	1.56678e+07	1.3828e+07	1.49025e+07	9.79792e+06	1.22885e+07	1.16802e+07	1.12595e+07	1.18489e+07	1.14211e+07	1.34106e+07	1.5852e+07	1.40816e+07	1.44935e+07
M0709	ENADENINE	C10 H13 N5	203.116	1.092	2.93941e+07	1.27311e+07	1.25718e+07	1.58513e+07	1.00912e+07	1.04744e+07	1.11459e+07	2.30766e+07	2.93941e+07	2.54852e+07	1.5272e+07	1.69478e+07	1.71758e+07	1.52349e+07	1.69002e+07	1.81813e+07	1.55388e+07	1.21749e+07	1.01252e+07	1.08685e+07	1.18269e+07	1.07019e+07
M0710	ZMP	C9 H15 N4 O8 P	338.062	1.155	2.58934e+07	1.26905e+07	1.52347e+07	9.21474e+06	7.52876e+06	9.2393e+06	1.17924e+07	1.06045e+07	1.51732e+07	1.02744e+07	2.37334e+07	1.80809e+07	2.58934e+07	7.61276e+06	1.67352e+07	8.71603e+06	2.10676e+07	1.31752e+07	4.21164e+06	1.10127e+07	7.6463e+06	7.04569e+06
M0711	soyasapogenol A	C30 H50 O4	474.371	8.726	1.48698e+07	1.25817e+07	9.20919e+06	1.13328e+07	1.25664e+07	1.14137e+07	9.90418e+06	7.40459e+06	1.17171e+07	9.00867e+06	5.27049e+06	5.51353e+06	5.75957e+06	7.96897e+06	8.55698e+06	1.02789e+07	5.84422e+06	5.51469e+06	9.079e+06	1.48698e+07	1.354e+07	9.68914e+06
M0712	(2R,3S,4S,5R,6S)-2-(hydroxymethyl)-6-[(1R,12R)-5,7,11,19-tetraoxapentacyclo-icosa-2(10),3,8,13,15,17-hexaen-16-yloxy]oxane-3,4,5-triol	C22 H22 O10	468.104	6.535	2.18348e+07	1.2525e+07	9.34448e+06	1.01373e+07	2.18348e+07	9.78023e+06	1.17643e+07	9.48911e+06	8.82913e+06	8.68201e+06	9.33685e+06	9.28084e+06	8.72488e+06	9.09661e+06	9.36358e+06	1.01859e+07	8.80271e+06	8.99086e+06	9.33531e+06	9.21841e+06	9.35648e+06	9.53996e+06
M0713	4-Allyl-2-methoxyphenyl 6-O-beta-D-xylopyranosyl-beta-D-glucopyranoside	C21 H30 O11	458.179	5.139	2.14036e+07	1.24822e+07	1.44229e+07	1.59259e+07	1.24288e+07	1.43798e+07	1.39568e+07	1.66868e+07	1.70697e+07	2.14036e+07	1.65787e+07	1.53338e+07	2.07737e+07	9.7694e+06	8.43682e+06	1.1105e+07	1.00011e+07	1.10414e+07	1.11946e+07	1.18873e+07	1.18283e+07	9.55325e+06
M0714	(8E,10E)-1,8,10-Heptadecatriene-4,6-diyne-3,12-diol	C17 H22 O2	258.162	8.993	1.61729e+07	1.23676e+07	1.28942e+07	9.02996e+06	1.07446e+07	1.498e+07	1.10643e+07	1.17771e+07	1.61729e+07	1.42049e+07	1.12548e+07	1.11345e+07	1.53762e+07	7.89761e+06	1.0285e+07	1.17632e+07	8.9778e+06	7.83389e+06	8.79292e+06	9.75773e+06	8.07048e+06	8.99228e+06
M0715	(1R,8E,9Z,14S,15S,17R)-8-Ethylidene-15-[(2R)-1-hydroxy-2-propanyl]-17-methyl-3,11-dioxo-2,6,12-trioxatricyclo[12.2.1.0~4,9~]heptadeca-4,9-dien-7-yl beta-D-glucopyranoside	C26 H36 O12	540.219	4.285	1.56432e+07	1.23236e+07	1.23019e+07	1.16946e+07	1.08248e+07	1.24071e+07	1.13869e+07	8.88141e+06	1.19874e+07	1.20375e+07	1.56432e+07	1.52952e+07	1.53998e+07	1.03678e+07	8.70653e+06	1.0125e+07	8.1077e+06	8.468e+06	9.88508e+06	1.32813e+07	1.26648e+07	1.24559e+07
M0716	C14-Dihydroceramide	C32 H65 N O3	511.497	10.187	2.85679e+07	1.23175e+07	1.4952e+07	1.46935e+07	1.5199e+07	2.18351e+07	1.36138e+07	2.27264e+07	1.58218e+07	2.85679e+07	1.87882e+07	1.23853e+07	1.3435e+07	1.13731e+07	2.39971e+07	1.40036e+07	1.51306e+07	2.73811e+07	1.02756e+07	1.6112e+07	1.81912e+07	2.08674e+07
M0717	2-Ethyltoluene	C9 H12	120.094	9.47	3.72737e+07	1.2251e+07	1.33309e+07	1.03856e+07	1.41782e+07	1.93522e+07	2.26672e+07	1.59252e+07	3.72737e+07	3.66729e+07	4.57977e+06	4.6411e+06	5.05102e+06	4.54702e+06	3.75555e+06	5.66795e+06	7.74973e+06	7.06336e+06	7.29554e+06	4.09345e+06	4.44238e+06	2.60503e+06
M0718	2-[(2S,3S,3aR,5R,8R,8aS)-2,3,8-Trihydroxy-8-(hydroxymethyl)-3-methyldecahydro-5-azulenyl]-2-propanyl beta-D-glucopyranoside	C21 H38 O10	450.247	4.714	2.83575e+07	1.2196e+07	1.18631e+07	1.36784e+07	1.53958e+07	2.02996e+07	1.80364e+07	4.89294e+06	5.89981e+06	7.16794e+06	2.83575e+07	2.36451e+07	2.29149e+07	7.43371e+06	6.34478e+06	6.89225e+06	9.31737e+06	6.54422e+06	9.26645e+06	1.56652e+07	1.59829e+07	1.43681e+07
M0719	4-(2,4-Dihydroxyphenyl)-2-butanone	C10 H12 O3	180.079	4.671	1.71329e+07	1.21947e+07	1.31441e+07	1.29462e+07	1.11136e+07	9.69268e+06	1.50268e+07	1.18418e+07	1.27327e+07	1.65745e+07	1.27629e+07	1.598e+07	1.41465e+07	1.46756e+07	1.44944e+07	1.69182e+07	1.10888e+07	1.19583e+07	1.44307e+07	1.36223e+07	1.60076e+07	1.71329e+07
M0720	Cyperine	C15 H16 O4	260.105	4.648	1.89889e+07	1.21851e+07	1.29437e+07	1.21388e+07	1.12577e+07	1.24101e+07	1.23966e+07	1.43347e+07	1.61767e+07	1.50035e+07	1.82398e+07	1.76208e+07	1.89889e+07	9.71747e+06	8.05549e+06	8.98686e+06	8.64686e+06	9.23082e+06	9.20922e+06	7.61645e+06	8.0533e+06	6.78046e+06
M0721	glycidyl oleate	C21 H38 O3	338.282	10.604	2.28184e+07	1.21314e+07	9.52092e+06	1.31973e+07	1.05169e+07	1.44957e+07	1.65658e+07	1.52104e+07	1.30734e+07	2.28184e+07	1.22602e+07	9.0538e+06	1.10466e+07	1.58607e+07	1.26657e+07	8.96833e+06	1.14665e+07	1.27584e+07	1.32676e+07	1.93129e+07	1.79441e+07	1.13338e+07
M0722	(2S)-1-Hydroxy-3-[(9Z,12Z,15Z)-9,12,15-octadecatrienoyloxy]-2-propanyl (5Z,8Z,11Z,14Z)-5,8,11,14-icosatetraenoate	C41 H66 O5	638.489	11.888	4.33525e+07	1.20459e+07	2.39177e+07	6.52558e+06	5.98272e+06	2.273e+07	4.33525e+07	2.4213e+07	2.22518e+06	6.34857e+06	1.34841e+07	2.22851e+06	4.09824e+06	2.35268e+07	4.31857e+06	2.67801e+07	3.35723e+06	1.4866e+07	1.75222e+07	1.17154e+07	2.34426e+07	5.9714e+06
M0723	2-Amino-1H-benzimidazole	C7 H7 N3	133.064	0.086	2.46491e+07	1.19821e+07	2.01913e+07	1.5261e+07	1.81249e+07	1.44562e+07	1.22212e+07	1.51971e+07	1.79777e+07	9.29797e+06	7.8739e+06	1.33015e+07	1.92458e+07	2.08305e+07	1.98622e+07	2.46491e+07	2.62126e+06	8.08518e+06	1.29946e+07	1.47629e+07	2.32951e+07	7.40191e+06
M0724	Amdinocillin Pivoxil	C21 H33 N3 O5 S	439.214	4.43	1.39509e+07	1.18579e+07	1.17403e+07	9.85e+06	1.25177e+07	1.05157e+07	1.18085e+07	7.57564e+06	9.47583e+06	8.98809e+06	1.06482e+07	9.11673e+06	1.03953e+07	7.59238e+06	6.66403e+06	7.07105e+06	7.21368e+06	6.07738e+06	8.46564e+06	1.39509e+07	1.18973e+07	1.18527e+07
M0725	(11E,15Z)-9,10,13-trihydroxyoctadeca-11,15-dienoic acid	C18 H32 O5	350.207	6.225	3.77208e+07	1.1784e+07	1.27774e+07	1.91196e+07	1.01416e+07	9.94704e+06	7.95042e+06	3.36737e+07	3.41536e+07	3.77208e+07	1.47087e+07	1.5238e+07	1.68083e+07	8.35331e+06	5.42995e+06	8.18938e+06	3.60887e+06	4.72039e+06	7.22021e+06	3.42684e+06	3.06952e+06	2.80125e+06
M0726	Aminocaproic acid	C6 H13 N O2	131.095	0.095	2.22517e+07	1.16658e+07	8.16926e+06	1.63936e+07	1.79083e+07	1.31302e+07	1.40397e+07	7.1696e+06	2.14399e+07	1.45648e+07	1.19233e+07	9.9113e+06	6.51379e+06	7.37337e+06	1.51584e+07	1.06664e+07	4.14684e+06	6.79052e+06	8.20454e+06	1.27769e+07	1.40437e+07	2.22517e+07
M0727	pachymic acid	C33 H52 O5	528.38	10.331	2.69135e+07	1.16166e+07	2.05082e+07	1.53425e+07	1.41698e+07	1.38493e+07	1.17082e+07	2.0339e+07	2.44185e+07	2.69135e+07	1.41174e+07	1.6888e+07	2.13222e+07	1.40488e+07	1.22639e+07	1.64558e+07	1.35832e+07	1.21849e+07	1.82935e+07	1.53944e+07	1.56117e+07	1.53599e+07
M0728	N,N'-di[4-(2,6-dimethylmorpholino)phenyl]thiourea	C25 H34 N4 O2 S	476.224	5.571	3.28528e+07	1.16018e+07	1.90189e+07	2.57857e+07	1.12293e+07	2.5379e+07	1.65282e+07	1.52467e+07	1.85783e+07	1.6374e+07	2.0714e+07	1.89915e+07	1.64508e+07	1.81004e+07	1.76873e+07	1.73195e+07	1.99827e+07	1.74229e+07	2.07065e+07	3.28528e+07	2.60152e+07	2.62368e+07
M0729	Aflatoxin G2	C17 H14 O7	330.074	5.147	1.87772e+07	1.15781e+07	1.21648e+07	1.31207e+07	1.2651e+07	1.50603e+07	1.40716e+07	1.17193e+07	1.38294e+07	1.54596e+07	8.6761e+06	9.49164e+06	1.0876e+07	1.07774e+07	1.04036e+07	1.16767e+07	1.03417e+07	9.9903e+06	1.0918e+07	1.87772e+07	1.68192e+07	1.50492e+07
M0730	Betahistine	C8 H12 N2	136.1	10.299	1.72225e+07	1.15173e+07	9.8959e+06	1.00832e+07	1.4249e+07	1.00082e+07	1.27613e+07	9.56859e+06	1.72225e+07	1.25574e+07	1.35016e+07	1.0386e+07	9.60807e+06	5.19651e+06	1.14671e+07	1.33554e+07	9.7091e+06	1.22648e+07	1.07303e+07	1.325e+07	1.36831e+07	9.08953e+06
M0731	4-{3-[3-(2,5-Cycloheptadien-1-ylidene)-1-propen-1-yl]-2-oxiranyl}butanal	C16 H20 O2	244.146	8.992	1.80432e+07	1.14188e+07	1.35824e+07	9.66575e+06	9.99206e+06	1.51879e+07	1.09438e+07	1.04962e+07	1.80432e+07	9.2927e+06	8.1537e+06	1.28099e+07	1.3937e+07	8.20636e+06	9.36458e+06	1.25996e+07	7.52768e+06	8.27597e+06	9.47853e+06	5.87918e+06	1.02759e+07	8.65548e+06
M0732	Diaveridine	C13 H16 N4 O2	260.124	3.694	1.22615e+07	1.13728e+07	7.98565e+06	1.22615e+07	1.0601e+07	1.04707e+07	1.06561e+07	7.5868e+06	1.10515e+07	9.3672e+06	1.09989e+07	1.20309e+07	1.13782e+07	9.13202e+06	9.53045e+06	6.63147e+06	7.9351e+06	8.62976e+06	1.15769e+07	6.85433e+06	9.72807e+06	1.09815e+07
M0733	2-Hydroxy-2-(4-methyl-2-oxocyclohexyl)propyl hexopyranoside	C16 H28 O8	348.178	5.25	1.97425e+07	1.13529e+07	1.42828e+07	1.56368e+07	1.41803e+07	1.97425e+07	1.68785e+07	1.11577e+07	1.26111e+07	1.27192e+07	1.46046e+07	1.48787e+07	1.52424e+07	9.02508e+06	9.14332e+06	9.01797e+06	1.27313e+07	1.25923e+07	1.23217e+07	1.79542e+07	1.82388e+07	1.7106e+07
M0734	Pheophorbide A	C35 H36 N4 O5	592.269	10.855	2.82087e+07	1.13425e+07	1.41939e+07	1.66054e+07	4.72957e+06	5.2974e+06	5.34311e+06	4.44659e+06	8.05002e+06	7.81298e+06	2.38486e+07	2.82087e+07	2.54347e+07	2.33788e+07	1.95994e+07	2.21428e+07	8.8928e+06	1.22913e+07	1.05665e+07	1.99956e+07	1.70294e+07	1.31075e+07
M0735	BUTYL OLEATE	C22 H42 O2	338.319	11.55	5.06137e+07	1.13075e+07	9.43462e+06	9.71004e+06	1.0618e+07	1.08014e+07	1.06266e+07	1.50404e+07	5.06137e+07	4.6458e+07	1.40113e+07	1.74257e+07	1.90645e+07	8.65654e+06	2.02234e+07	7.24239e+06	2.06716e+07	5.78129e+06	8.08082e+06	6.84514e+06	1.98533e+07	2.0185e+07
M0736	1,3-dihydroxy-1-(7-methoxy-2-oxo-2H-chromen-6-yl)-3-methylbutan-2-yl 3-methylbut-2-enoate	C20 H24 O7	398.135	4.942	3.53598e+07	1.11794e+07	1.05782e+07	9.51295e+06	9.84855e+06	6.57411e+06	1.27034e+07	1.28084e+07	1.51251e+07	1.70969e+07	1.06559e+07	8.80746e+06	7.6441e+06	3.53598e+07	2.64088e+07	1.97499e+07	1.72485e+07	1.17614e+07	2.27189e+07	1.77069e+07	1.49694e+07	1.77904e+07
M0737	3-Hydroxy-3,5,5-trimethyl-4-(3-oxo-1-buten-1-ylidene)cyclohexyl β-D-glucopyranoside	C19 H30 O8	408.176	4.986	1.47389e+07	1.11686e+07	9.22029e+06	8.54893e+06	1.12738e+07	1.26989e+07	1.29667e+07	9.20679e+06	1.45727e+07	9.08125e+06	9.32186e+06	1.05228e+07	1.06911e+07	1.05012e+07	8.65451e+06	9.29091e+06	8.23322e+06	8.931e+06	9.37543e+06	1.41214e+07	1.42793e+07	1.47389e+07
M0738	2-Fucosyllactose	C18 H32 O15	488.174	1.088	2.48124e+07	1.11676e+07	1.37707e+07	1.40346e+07	9.54653e+06	1.07533e+07	6.23738e+06	8.92167e+06	7.24197e+06	1.10964e+07	1.99112e+07	2.48124e+07	2.26675e+07	1.19218e+07	9.14271e+06	1.44259e+07	1.40277e+07	1.14283e+07	1.01144e+07	1.596e+07	1.37401e+07	1.40646e+07
M0739	4-tert-Octylphenol monoethoxylate	C16 H26 O2	250.193	11.658	3.84026e+07	1.10387e+07	1.19648e+07	1.26071e+07	8.94934e+06	1.19511e+07	1.08144e+07	4.86401e+06	1.1383e+07	9.60836e+06	5.18822e+06	5.58069e+06	7.31498e+06	5.9936e+06	4.44133e+06	6.02057e+06	8.59352e+06	5.77348e+06	1.01063e+07	3.84026e+07	3.32203e+07	2.91415e+07
M0740	Oxprenolol	C15 H23 N O3	265.166	6.387	1.09089e+07	1.09089e+07	6.40068e+06	7.03553e+06	6.61851e+06	6.30175e+06	6.6742e+06	6.02037e+06	7.10037e+06	6.27433e+06	9.85332e+06	5.9398e+06	5.86978e+06	6.48012e+06	5.88268e+06	7.00289e+06	6.4923e+06	6.06338e+06	6.02922e+06	8.22471e+06	7.36762e+06	6.41311e+06
M0741	4-methoxy-6-(prop-2-en-1-yl)-2H-1,3-benzodioxole	C11 H12 O3	192.079	4.74	2.08619e+07	1.08646e+07	1.23958e+07	1.42839e+07	1.15012e+07	1.18264e+07	1.11736e+07	1.13886e+07	1.52335e+07	1.45934e+07	1.17212e+07	2.08619e+07	1.45154e+07	1.3378e+07	1.3101e+07	1.27894e+07	1.12906e+07	1.02284e+07	1.15262e+07	1.3578e+07	1.11305e+07	1.2857e+07
M0742	2-Amino-1,3,4-octadecanetriol	C18 H39 N O3	317.293	6.826	1.85201e+07	1.08128e+07	1.36163e+07	1.35549e+07	1.66946e+07	1.8377e+07	1.85201e+07	1.46314e+07	1.36851e+07	1.67497e+07	1.33307e+07	1.28983e+07	1.02513e+07	1.06053e+07	1.55631e+07	1.30126e+07	1.41043e+07	1.80739e+07	1.67698e+07	1.29464e+07	1.1739e+07	1.15012e+07
M0743	celosianin II	C40 H42 N2 O22	902.22	1.082	1.46799e+07	1.07497e+07	4.98381e+06	5.08258e+06	8.5019e+06	7.87668e+06	7.86107e+06	7.2349e+06	6.43713e+06	8.79978e+06	8.99761e+06	1.1537e+07	7.50045e+06	1.29739e+07	4.8346e+06	4.4759e+06	9.01936e+06	4.2125e+06	3.8851e+06	9.39399e+06	1.11991e+07	1.46799e+07
M0744	(10Z,14E,16E)-10,14,16-Octadecatrien-12-ynoic acid	C18 H26 O2	274.193	10.576	2.03395e+07	1.0732e+07	1.714e+07	1.85456e+07	9.89831e+06	1.2245e+07	1.30373e+07	1.23533e+07	1.98744e+07	2.03395e+07	6.56128e+06	1.57037e+07	1.86677e+07	1.51998e+07	1.24316e+07	1.65904e+07	1.19189e+07	1.14179e+07	1.66946e+07	2.00315e+07	1.54193e+07	1.48026e+07
M0745	1-(3,5-Dihydroxyphenyl)-2-pentadecanone	C21 H34 O3	334.251	11.743	1.92176e+07	1.06772e+07	1.28675e+07	1.5487e+07	5.48053e+06	1.06608e+07	1.08841e+07	1.02096e+07	1.73954e+07	1.55891e+07	1.45582e+07	1.6631e+07	1.92176e+07	1.4989e+07	1.37323e+07	1.3781e+07	1.27356e+07	1.23809e+07	1.48037e+07	1.3419e+07	1.34994e+07	1.17156e+07
M0746	2,5-Dihydroxybenzoate 2-O-β-D-glucoside	C13 H16 O9	316.08	3.28	5.30332e+07	1.05318e+07	1.04529e+07	1.1104e+07	1.67574e+06	1.76809e+06	1.80651e+06	7.04393e+06	7.79682e+06	9.03925e+06	5.22736e+07	5.30332e+07	4.95059e+07	2.78136e+06	2.20746e+06	2.66608e+06	1.82517e+06	2.32531e+06	2.81305e+06	3.08672e+06	3.49232e+06	3.16599e+06
M0747	FL1ABGGS0001_a	C16 H12 O7	316.058	5.21	1.61309e+07	1.04955e+07	1.20247e+07	1.20255e+07	1.15457e+07	1.44061e+07	1.28847e+07	7.62603e+06	1.12591e+07	1.04651e+07	4.74079e+06	7.68486e+06	5.68808e+06	1.07631e+07	1.08688e+07	1.12009e+07	1.0624e+07	1.16504e+07	1.12335e+07	1.61309e+07	1.44943e+07	1.50702e+07
M0748	Pfaffic acid	C29 H44 O3	440.329	7.108	3.86614e+07	1.04456e+07	6.9552e+06	5.98904e+06	82337.3	317936	221177	2.68234e+06	2.76264e+06	3.24146e+06	3.08268e+07	3.86614e+07	3.75421e+07	407671	162883	392746	378155	243915	273185	377575	372598	395397
M0749	5(Z),8(Z),11(Z)-Eicosatrienoic acid ethanolamide	C22 H39 N O2	349.296	9.676	1.81013e+07	1.04125e+07	1.50378e+07	1.63455e+07	1.27317e+07	1.34215e+07	1.41421e+07	1.41148e+07	1.4706e+07	1.25257e+07	1.40152e+07	1.5408e+07	1.52541e+07	1.65051e+07	1.44897e+07	1.63536e+07	1.65039e+07	1.80033e+07	1.61934e+07	1.50624e+07	1.40851e+07	1.81013e+07
M0750	Docosahexaenoic acid	C22 H32 O2	340.259	10.102	3.13054e+07	1.04017e+07	1.63654e+07	1.19789e+07	1.51158e+07	2.87904e+07	1.65637e+07	9.85251e+06	1.98805e+07	2.51279e+07	1.10267e+07	8.95904e+06	1.45315e+07	9.82907e+06	1.13824e+07	1.1001e+07	9.94653e+06	3.13054e+07	1.50303e+07	8.19545e+06	2.46973e+07	1.14797e+07
M0751	N-[(2S,3R,4E)-1-{[4-O-(beta-D-Galactopyranosyl)-beta-D-glucopyranosyl]oxy}-3-hydroxy-4-octadecen-2-yl]dodecanamide	C42 H79 N O13	805.557	11.863	1.03892e+07	1.03892e+07	1.7785e+06	1.37816e+06	4.03209e+06	4.08805e+06	3.59506e+06	1.86834e+06	2.25443e+06	2.09352e+06	4.42603e+06	794402	2.07192e+06	4.30637e+06	1.34648e+06	1.87754e+06	1.20012e+06	3.56362e+06	1.81488e+06	2.51579e+06	1.65613e+06	1.54216e+06
M0752	3-O-feruloyl-D-quinic acid	C17 H20 O9	368.111	4.554	1.36639e+07	1.03486e+07	9.8478e+06	1.02448e+07	7.80562e+06	7.17706e+06	6.20278e+06	9.83867e+06	1.00905e+07	1.07946e+07	1.26493e+07	1.36639e+07	1.25381e+07	1.01726e+07	9.85012e+06	1.05119e+07	1.06201e+07	9.96898e+06	1.0029e+07	1.12769e+07	1.04426e+07	1.12851e+07
M0753	1-(4-Methylpiperazino)-2-[(2-phenylquinoline-4-yl)oxy]ethan-1-one but-2-ene-dioic acid	C22 H23 N3 O2	722.368	4.91	2.78189e+07	1.03286e+07	1.10553e+07	1.03719e+07	7.49677e+06	7.97063e+06	8.2676e+06	2.02403e+06	2.37618e+06	2.36594e+06	2.72609e+07	2.59333e+07	2.78189e+07	3.51559e+06	2.29666e+06	2.73983e+06	2.57965e+06	2.77533e+06	3.71002e+06	1.8984e+07	1.91233e+07	1.79493e+07
M0754	2-monolinolenin	C21 H36 O4	352.261	11.302	2.67747e+07	1.02929e+07	1.02791e+07	8.18038e+06	1.1333e+07	2.21563e+07	2.07665e+07	1.66871e+07	1.50791e+07	2.67747e+07	2.62586e+07	7.14106e+06	9.22281e+06	1.77784e+07	1.32248e+07	1.06523e+07	1.33287e+07	8.22025e+06	1.08786e+07	1.50084e+07	1.14248e+07	1.0211e+07
M0755	US1840000	C6 H8 N2	108.069	0.082	2.139e+07	1.01381e+07	1.56277e+07	9.86914e+06	1.44745e+07	1.12336e+07	9.36204e+06	1.54016e+07	1.98996e+07	1.45432e+07	5.56495e+06	1.51265e+07	1.784e+07	2.139e+07	2.09722e+07	1.99085e+07	6.16709e+06	7.86049e+06	1.25514e+07	1.42619e+07	1.98957e+07	5.92278e+06
M0756	4-Benzyl-2-({4-[5-(trifluoromethyl)-2-pyridinyl]piperazino}methyl)	C22 H27 F3 N4 O	420.213	6.718	2.79535e+07	1.01258e+07	8.24213e+06	7.66786e+06	2.40998e+07	2.10675e+07	2.79535e+07	1.43017e+07	2.15702e+07	1.79489e+07	5.63346e+06	4.4481e+06	6.17058e+06	9.78787e+06	9.29296e+06	8.21949e+06	1.12585e+07	9.71154e+06	7.98464e+06	5.54785e+06	5.0246e+06	5.54157e+06
M0757	Diosgenin	C27 H42 O3	414.313	10.717	2.53817e+07	1.01147e+07	1.40964e+07	1.79698e+07	1.17018e+07	9.51691e+06	1.39002e+07	1.34674e+07	9.80668e+06	1.78117e+07	1.82598e+07	1.24774e+07	1.34762e+07	1.08177e+07	1.80858e+07	1.40654e+07	1.71918e+07	1.329e+07	1.07756e+07	1.56907e+07	2.53817e+07	1.83712e+07
M0758	Benzenol	C6 H6 O	94.0419	1.088	2.12083e+07	1.01048e+07	9.76645e+06	1.05012e+07	9.57731e+06	9.99932e+06	1.061e+07	8.55815e+06	6.0134e+06	7.54216e+06	1.76238e+07	1.78028e+07	2.12083e+07	6.03607e+06	6.58111e+06	7.60598e+06	1.0326e+07	8.29105e+06	9.95772e+06	7.26124e+06	8.41643e+06	7.93568e+06
M0759	(2R)-2-[(4Z,7Z,10Z,13Z,16Z,19Z)-4,7,10,13,16,19-Docosahexaenoyloxy]-3-[(11Z)-11-icosenoyloxy]propyl 2-(trimethylammonio)ethyl phosphate	C50 H86 N O8 P	859.608	10.367	2.86657e+07	1.00995e+07	778079	670752	6.99256e+06	2.15963e+07	2.86657e+07	1.3896e+07	1.02081e+07	2.0829e+06	1.3356e+06	816905	1.39118e+06	486493	1.33587e+06	510806	532896	986297	457656	676973	425295	421309
M0760	Methyl cinnamate	C10 H10 O2	162.068	4.721	3.46311e+07	1.00318e+07	1.12544e+07	1.39384e+07	9.52756e+06	1.04597e+07	1.16033e+07	1.05223e+07	1.81884e+07	1.3827e+07	1.81776e+07	1.85764e+07	3.46311e+07	8.9886e+06	7.40185e+06	1.10438e+07	9.86102e+06	9.96704e+06	9.30642e+06	1.36256e+07	1.12125e+07	1.18371e+07
M0761	Didecyldimethylammonium	C22 H47 N	325.371	8.606	2.27399e+07	1.00213e+07	1.00791e+07	2.27399e+07	657669	6.21229e+06	557753	361466	3.9157e+06	610387	1.58195e+07	5.70051e+06	6.55277e+06	1.26217e+07	790727	1.42297e+06	2.05554e+06	5.39086e+06	1.04384e+06	4.63036e+06	1.95329e+07	1.57857e+07
M0762	L-dihydroanticapsin	C9 H15 N O4	201.101	1.093	2.57551e+07	9.98805e+06	1.2706e+07	1.28027e+07	1.13276e+07	1.21969e+07	1.17181e+07	9.30836e+06	1.27093e+07	1.55208e+07	2.42441e+07	2.57551e+07	2.06766e+07	1.06299e+07	7.85831e+06	8.74577e+06	7.60808e+06	1.19065e+07	1.07199e+07	1.17498e+07	1.03528e+07	1.02552e+07
M0763	(+)-2,7-Dideoxypancratistatin	C14 H15 N O6	293.09	4.339	1.3474e+07	9.96631e+06	1.01867e+07	1.05021e+07	7.03305e+06	9.07138e+06	9.43013e+06	8.25168e+06	1.11729e+07	9.94117e+06	6.44681e+06	7.15178e+06	7.41284e+06	9.06842e+06	1.11518e+07	1.015e+07	1.00095e+07	9.73755e+06	9.95624e+06	1.24046e+07	1.3474e+07	1.2213e+07
M0764	(1S,2S,3R,4S,5R,6S)-2,3,4,6-Tetrahydroxy-5-methoxycyclohexyl 6-O-alpha-D-galactopyranosyl-alpha-D-galactopyranoside	C19 H34 O16	518.185	1.085	2.65497e+07	9.90321e+06	6.07812e+06	1.09924e+07	1.8631e+07	9.67764e+06	8.95005e+06	8.93915e+06	8.97897e+06	2.65497e+07	2.08643e+07	2.02427e+07	2.44528e+07	1.00957e+07	1.0085e+07	1.03761e+07	9.24164e+06	1.23209e+07	1.00292e+07	1.13875e+07	3.62848e+06	1.20077e+07
M0765	(2S,3R,4S,5S,6R)-2-{3-hydroxy-5-[(E)-2-(4-hydroxy-3-methoxyphenyl)ethenyl]phenoxy}-6-(hydroxymethyl)oxane-3,4,5-triol	C21 H24 O9	442.125	4.832	1.42464e+07	9.87455e+06	1.04654e+07	8.30621e+06	8.98571e+06	8.52475e+06	9.86456e+06	9.11088e+06	8.91248e+06	9.86575e+06	5.54837e+06	5.18658e+06	5.45414e+06	1.34014e+07	1.42464e+07	1.35504e+07	1.07099e+07	1.26884e+07	1.16096e+07	1.11154e+07	1.16221e+07	1.06025e+07
M0766	fusidic acid	C31 H48 O6	516.345	10.024	4.5259e+07	9.85795e+06	1.1238e+07	1.10728e+07	2.66226e+06	3.48952e+06	2.60365e+06	2.53395e+07	4.5259e+07	3.87685e+07	1.36073e+07	1.36543e+07	1.56433e+07	5.67894e+06	3.76825e+06	5.93664e+06	3.01347e+06	4.00341e+06	4.12522e+06	3.98439e+06	3.5348e+06	3.58494e+06
M0767	Isoniazid alpha-ketoglutaric acid	C11 H11 N3 O5	265.07	1.09	1.9828e+07	9.79712e+06	1.17246e+07	1.52537e+07	1.08605e+07	1.17714e+07	1.22754e+07	1.24996e+07	1.55644e+07	1.9828e+07	1.8476e+07	1.22283e+07	1.58924e+07	1.1801e+07	1.02953e+07	9.63011e+06	9.29571e+06	8.11031e+06	9.67982e+06	1.31224e+07	1.48712e+07	1.04585e+07
M0768	Dihydrokavain	C14 H16 O3	232.11	4.723	1.63111e+07	9.7759e+06	1.00193e+07	1.05165e+07	8.73527e+06	8.05032e+06	8.80916e+06	8.76895e+06	1.06459e+07	1.04519e+07	1.57349e+07	1.63111e+07	1.56237e+07	8.33051e+06	6.34517e+06	8.258e+06	7.18606e+06	7.06603e+06	8.68051e+06	1.03821e+07	9.65719e+06	9.40869e+06
M0769	1D-myo-inositol 2-(L-cysteinylamino)-2-deoxy-alpha-D-glucopyranoside	C15 H28 N2 O11 S	444.14	4.824	1.81757e+07	9.77587e+06	7.7228e+06	9.17643e+06	9.16204e+06	8.13073e+06	8.50329e+06	5.19416e+06	5.7446e+06	5.13559e+06	3.64018e+06	2.85594e+06	2.80761e+06	1.77596e+07	1.66453e+07	1.47101e+07	1.40625e+07	1.61771e+07	1.63769e+07	1.81757e+07	1.6897e+07	1.441e+07
M0770	vanilloloside	C14 H20 O8	316.116	4.3	1.36335e+07	9.74638e+06	9.66796e+06	1.01121e+07	7.1996e+06	7.12087e+06	7.23741e+06	1.16116e+07	1.26045e+07	1.19465e+07	1.24203e+07	1.29813e+07	1.36335e+07	1.09329e+07	1.01316e+07	1.11812e+07	9.26278e+06	1.05345e+07	1.20024e+07	7.06349e+06	6.99629e+06	7.1528e+06
M0771	3,4,5-Trimethoxyphenyl acetate	C11 H14 O5	226.084	4.477	2.40419e+07	9.73786e+06	9.16939e+06	1.02492e+07	9.47645e+06	8.24981e+06	6.87817e+06	9.98808e+06	1.05353e+07	1.19666e+07	2.22738e+07	2.14416e+07	2.40419e+07	9.38699e+06	5.4942e+06	8.31116e+06	3.92482e+06	4.55582e+06	6.17503e+06	7.29063e+06	8.0567e+06	5.08037e+06
M0772	N-(4-Oxobutyl)-L-glutamine	C9 H16 N2 O4	216.111	1.104	1.52889e+07	9.73765e+06	1.02592e+07	1.02715e+07	1.1494e+07	1.42555e+07	1.14278e+07	8.97853e+06	1.33263e+07	1.48938e+07	1.23354e+07	1.42682e+07	1.38003e+07	1.43497e+07	1.14706e+07	1.52889e+07	1.0707e+07	9.76392e+06	1.40649e+07	1.21229e+07	1.1693e+07	1.15069e+07
M0773	N-{[(2R,4S,5R)-5-(3-Cyclopentyl-1-methyl-1H-pyrazol-5-yl)-1-azabicyclo[2.2.2]oct-2-yl]methyl}-1-propanesulfonamide	C20 H34 N4 O2 S	394.233	9.161	1.25559e+07	9.67944e+06	1.00434e+07	1.05388e+07	9.96037e+06	9.96395e+06	9.18481e+06	9.84653e+06	1.02546e+07	1.25559e+07	1.21896e+07	1.21423e+07	1.22999e+07	1.17249e+07	1.10614e+07	1.11886e+07	9.40579e+06	9.32887e+06	8.8177e+06	6.52588e+06	7.47442e+06	1.12171e+07
M0774	Linoleamide	C18 H33 N O	279.256	9.993	1.98279e+07	9.5071e+06	1.06785e+07	1.22068e+07	1.03544e+07	8.67099e+06	1.98279e+07	7.32991e+06	1.06025e+07	7.9783e+06	9.03543e+06	9.20647e+06	1.12815e+07	1.0561e+07	9.73423e+06	8.48831e+06	1.32719e+07	9.72854e+06	1.18229e+07	1.15044e+07	1.065e+07	1.0194e+07
M0775	3-[(15Z,19Z)-11,12-Dihydroxy-15,19-dotriacontadien-1-yl]-5-methyl-2(5H)-furanone	C37 H66 O4	574.496	9	4.96653e+07	9.45336e+06	3.05958e+07	3.18062e+07	6.74082e+06	1.43417e+07	1.29036e+07	1.89974e+07	2.68413e+07	3.51136e+07	4.15784e+07	4.96653e+07	4.77443e+07	1.96182e+07	3.89536e+07	3.9386e+07	2.70005e+07	2.97554e+07	3.21238e+07	3.31385e+07	4.14712e+07	3.74866e+07
M0776	4-Hydroxy-5-(3',4'-dihydroxyphenyl)-valeric acid-O-glucuronide	C17 H22 O11	402.117	1.11	3.01205e+07	9.40449e+06	1.67077e+07	1.42203e+07	8.28309e+06	1.14822e+07	1.32569e+07	8.72915e+06	1.80084e+07	1.08005e+07	3.01205e+07	2.22789e+07	2.32497e+07	9.33262e+06	1.08007e+07	1.20651e+07	1.30223e+07	9.1562e+06	6.66292e+06	2.12266e+07	1.6392e+07	1.32745e+07
M0777	(Z,Z,Z)-octadeca-4,7,10-trienenitrile	C18 H29 N	259.23	7.11	1.01514e+07	9.36537e+06	7.8833e+06	5.65038e+06	7.2807e+06	6.94499e+06	7.61499e+06	7.42611e+06	1.01514e+07	8.13007e+06	5.94232e+06	5.71328e+06	6.46613e+06	9.11828e+06	5.61395e+06	6.0473e+06	5.20443e+06	5.23982e+06	6.15892e+06	6.13009e+06	5.7405e+06	5.82732e+06
M0778	FL2FEAGI0001_a	C20 H20 O6	356.126	6.07	1.94645e+07	9.35415e+06	8.7868e+06	1.12543e+07	9.3584e+06	7.63438e+06	7.85842e+06	5.28136e+06	5.44214e+06	4.94308e+06	4.43296e+06	5.92595e+06	4.04122e+06	1.2027e+07	1.72351e+07	1.94645e+07	5.47068e+06	1.01871e+07	6.37589e+06	1.92143e+07	1.90915e+07	1.7006e+07
M0779	1-Oleoyl-2-hydroxy-sn-glycero-3-PE	C23 H46 N O7 P	479.301	8.971	1.5458e+07	9.34132e+06	1.13401e+07	8.0202e+06	7.01773e+06	1.09682e+07	8.69168e+06	1.2711e+07	1.17167e+07	1.23082e+07	1.32251e+07	1.33857e+07	1.5458e+07	6.41257e+06	5.16426e+06	6.02991e+06	5.99569e+06	6.3244e+06	5.91883e+06	5.91962e+06	5.93868e+06	8.21733e+06
M0780	(1S,2R,4S,9R,10R,14S,15S,17S)-9-(furan-3-yl)-1-hydroxy-15-[(1R)-1-hydroxy-2-methoxy-2-oxoethyl]-10,14,16,16-tetramethyl-7,18-dioxo-3,8-dioxapentacyclo-octadecan-17-yl 2-methylpropanoate	C31 H40 O11	610.24	5.304	1.92176e+07	9.34066e+06	1.21099e+07	1.30298e+07	6.99689e+06	8.55408e+06	9.15788e+06	1.12439e+07	1.08525e+07	1.4272e+07	1.67568e+07	1.67282e+07	1.92176e+07	8.87067e+06	9.79385e+06	9.5136e+06	1.03806e+07	1.03315e+07	8.52081e+06	1.2595e+07	1.42695e+07	1.08209e+07
M0781	10-[4-(2,4,4-Trimethyl-2-pentanyl)phenoxy]-1-decanol	C24 H42 O2	362.319	10.647	2.05825e+07	9.31739e+06	1.68991e+07	1.50431e+07	1.31407e+07	1.28551e+07	1.5485e+07	1.44787e+07	1.33186e+07	2.05825e+07	1.86294e+07	1.31628e+07	1.24691e+07	1.35884e+07	1.01751e+07	9.16818e+06	1.22468e+07	1.19217e+07	1.74179e+07	1.11709e+07	1.89384e+07	1.02978e+07
M0782	Decarbamoyloxysaxitoxin	C9 H16 N6 O2	240.134	4.41	2.38559e+07	9.29059e+06	9.66897e+06	9.29511e+06	6.5138e+06	6.58212e+06	6.70333e+06	1.87228e+07	2.38559e+07	2.02935e+07	1.21884e+07	1.19319e+07	1.26786e+07	4.0215e+06	3.55719e+06	4.49988e+06	4.34142e+06	3.90242e+06	4.33966e+06	3.56876e+06	3.67711e+06	4.50596e+06
M0783	N-(Tetrahydrofuran-2-ylmethyl)quinoline-8-sulfonamide	C14 H16 N2 O3 S	292.093	4.288	1.35195e+07	9.25905e+06	1.22256e+07	1.11386e+07	1.06638e+07	1.1394e+07	1.17851e+07	9.19367e+06	8.82129e+06	8.5038e+06	1.13976e+07	1.04857e+07	1.19893e+07	1.28238e+07	1.31676e+07	1.35195e+07	1.16383e+07	1.21568e+07	7.76266e+06	1.10348e+07	1.09856e+07	1.0911e+07
M0784	AL9450000	C4 H8 N2	84.0693	0.084	2.04882e+07	9.2481e+06	1.28628e+07	6.96727e+06	1.71025e+07	9.50379e+06	1.23386e+07	1.46733e+07	2.04882e+07	7.42198e+06	4.48996e+06	1.32755e+07	1.40702e+07	1.44456e+07	1.55601e+07	1.80712e+07	3.39393e+06	8.06416e+06	7.03746e+06	7.34967e+06	1.44102e+07	3.26967e+06
M0785	Leu-Leu	C12 H24 N2 O3	244.179	4.367	1.3825e+07	9.22243e+06	7.73906e+06	8.91621e+06	1.04072e+07	9.22257e+06	7.42467e+06	7.06972e+06	9.72634e+06	6.79917e+06	1.08674e+07	1.3825e+07	1.16574e+07	7.89181e+06	6.12423e+06	9.0329e+06	7.78255e+06	7.54173e+06	8.89283e+06	7.21361e+06	7.47369e+06	8.75412e+06
M0786	1-Octadecanoyl-2-(4Z,7Z,10Z,13Z,16Z,19Z-docosahexaenoyl)-sn-glycero-3-phosphoserine	C46 H78 N O10 P	835.534	10.374	2.48684e+07	9.21621e+06	1.03778e+07	1.94712e+07	1.52314e+07	1.59867e+07	1.20287e+07	1.1062e+07	9.35846e+06	8.7764e+06	1.38979e+07	8.6291e+06	9.66579e+06	1.37999e+07	1.34306e+07	1.23558e+07	1.33741e+07	1.62457e+07	1.40327e+07	1.41065e+07	2.25014e+07	2.48684e+07
M0787	2-Hydroxy-3-[(9Z,12Z)-9,12-nonadecadienoyloxy]propyl (7Z,10Z,13Z,16Z)-7,10,13,16-docosatetraenoate	C44 H74 O5	682.551	11.32	5.58202e+07	9.08604e+06	1.71948e+07	6.93541e+06	9.44269e+06	1.0378e+07	1.13434e+07	1.18115e+07	1.37623e+07	1.20232e+07	1.81256e+07	5.51338e+07	5.58202e+07	4.67989e+07	5.32933e+07	1.41222e+07	1.07646e+07	7.56578e+06	7.15299e+06	5.40991e+06	8.30784e+06	6.27155e+06
M0788	Guaifenesin	C10 H14 O4	198.089	4.737	1.23227e+07	9.08524e+06	1.00214e+07	9.42371e+06	8.01716e+06	8.86963e+06	8.8599e+06	8.28345e+06	9.86783e+06	9.85964e+06	1.19308e+07	1.17498e+07	1.23227e+07	6.89279e+06	6.81707e+06	7.00119e+06	7.27628e+06	7.77116e+06	8.05486e+06	8.80217e+06	9.27021e+06	9.22574e+06
M0789	2-{[(4,5-dimethoxy-2-nitrophenethyl)imino]methyl}phenol	C17 H18 N2 O5	330.129	4.246	1.51705e+07	8.99425e+06	8.63065e+06	8.60255e+06	9.27874e+06	7.80526e+06	7.91749e+06	3.41073e+06	4.21195e+06	4.22919e+06	1.8074e+06	1.39548e+06	723494	1.31873e+07	1.22943e+07	1.28379e+07	1.44112e+07	1.51705e+07	1.44266e+07	1.25368e+07	1.45174e+07	1.28176e+07
M0790	4-Hydroxybenzamide	C7 H7 N O2	137.048	4.147	2.19033e+07	8.99299e+06	8.51708e+06	1.09911e+07	3.45866e+06	4.38967e+06	3.96629e+06	1.31813e+07	1.33043e+07	1.20507e+07	2.19033e+07	1.22475e+07	2.15571e+07	6.08007e+06	5.64535e+06	6.51717e+06	8.88822e+06	9.63003e+06	8.1273e+06	1.2529e+07	1.12771e+07	9.93521e+06
M0791	3,5-Dihydroxy-2-[3-(4-hydroxyphenyl)propanoyl]phenyl 2-O-beta-D-xylofuranosyl-beta-D-galactopyranoside	C26 H32 O14	568.18	4.662	2.01044e+07	8.98306e+06	1.33726e+07	8.16015e+06	7.81174e+06	9.28259e+06	1.18244e+07	1.02176e+07	1.24442e+07	1.55084e+07	5.11807e+06	6.28013e+06	5.30208e+06	1.40895e+07	2.01044e+07	1.10293e+07	9.44758e+06	1.01885e+07	1.2368e+07	1.46178e+07	1.27581e+07	1.22995e+07
M0792	2,3,4,2',4',6'-Hexamethoxychalcone	C21 H24 O7	388.152	5.722	2.97091e+07	8.93896e+06	1.04501e+07	1.94059e+07	8.37379e+06	1.08953e+07	1.07575e+07	7.75777e+06	1.03511e+07	1.2029e+07	3.7728e+06	5.33665e+06	3.83882e+06	1.97784e+07	1.77687e+07	1.57856e+07	1.95606e+07	1.41026e+07	1.36499e+07	2.97091e+07	2.80628e+07	2.49447e+07
M0793	Gomisin N	C23 H28 O6	400.189	9.801	5.10114e+07	8.93112e+06	1.07445e+07	1.07918e+07	2.3726e+06	3.05983e+06	5.01005e+06	1.54296e+06	3.19534e+06	2.5797e+06	7.69905e+06	7.17562e+06	8.46463e+06	5.10114e+07	3.27523e+07	4.269e+07	8.63713e+06	7.82629e+06	8.25863e+06	6.27711e+06	5.83145e+06	6.69466e+06
M0794	6-hydroxy-4a-(hydroxymethyl)-5-methyl-3-(prop-1-en-2-yl)-2,3,4,4a,5,6,7,8-octahydronaphthalen-2-one	C15 H22 O3	232.146	9.001	1.32102e+07	8.90223e+06	8.20707e+06	5.90817e+06	6.50577e+06	9.85521e+06	7.2436e+06	7.3435e+06	1.32102e+07	1.2693e+07	5.54858e+06	7.15464e+06	9.11134e+06	5.85129e+06	6.14696e+06	8.14801e+06	5.27752e+06	4.9887e+06	5.64167e+06	8.64403e+06	6.54314e+06	6.6849e+06
M0795	Sternbin	C16 H14 O6	302.079	8.293	3.1783e+07	8.89616e+06	1.18146e+07	1.52414e+07	9.59074e+06	6.57561e+06	6.82211e+06	7.75943e+06	1.91277e+07	3.1783e+07	6.64439e+06	1.4219e+07	1.62089e+07	8.21807e+06	1.09713e+07	9.21976e+06	9.32053e+06	8.49179e+06	9.07908e+06	8.81597e+06	9.55261e+06	6.71939e+06
M0796	(1S,2S)-3-Phenoxy-3,5-cyclohexadiene-1,2-diol	C12 H12 O3	204.079	4.146	1.72027e+07	8.89596e+06	7.94336e+06	8.23375e+06	1.18078e+07	1.04364e+07	8.18016e+06	7.67154e+06	8.06894e+06	1.04081e+07	1.05109e+07	1.18324e+07	1.72027e+07	6.99384e+06	5.30784e+06	6.49565e+06	2.56142e+06	3.96123e+06	7.57159e+06	1.00462e+07	6.87863e+06	8.00074e+06
M0797	Palmitoyl ethanolamide	C18 H37 N O2	299.283	10.065	2.21931e+07	8.77254e+06	8.08049e+06	7.30305e+06	1.61286e+07	2.21931e+07	1.46235e+07	6.63949e+06	1.11389e+07	1.631e+07	3.3775e+06	3.53165e+06	3.70034e+06	5.08445e+06	3.76501e+06	4.7487e+06	5.7162e+06	4.99032e+06	6.22716e+06	3.9621e+06	2.91055e+06	2.76054e+06
M0798	phenylpropiolic acid	C9 H6 O2	146.037	8.848	1.53234e+07	8.58888e+06	8.86072e+06	5.19146e+06	8.29792e+06	8.83735e+06	7.45118e+06	3.60824e+06	6.76768e+06	5.42715e+06	5.17139e+06	5.34714e+06	5.11985e+06	5.77442e+06	6.0796e+06	6.45518e+06	5.63739e+06	4.78944e+06	6.03882e+06	1.53234e+07	1.01567e+07	8.46545e+06
M0799	4-Hydroxy-1,2-butanediyl dioctanoate	C20 H38 O5	358.272	5.572	1.50563e+07	8.56026e+06	9.12183e+06	1.00217e+07	1.02805e+07	1.20747e+07	1.05105e+07	5.81466e+06	8.6799e+06	8.07619e+06	8.39115e+06	9.68041e+06	1.03561e+07	7.05066e+06	6.41601e+06	6.34829e+06	8.32839e+06	7.26541e+06	8.47829e+06	1.50563e+07	1.20725e+07	1.16981e+07
M0800	(2R,3R,3aR,5R)-5,7-dimethoxy-2-(7-methoxy-2H-1,3-benzodioxol-5-yl)-3-methyl-3a-(prop-2-en-1-yl)-2,3,3a,4,5,6-hexahydro-1-benzofuran-6-one	C22 H26 O7	424.15	4.38	9.62459e+06	8.5585e+06	8.70837e+06	8.32651e+06	9.02397e+06	8.4853e+06	8.54936e+06	6.87838e+06	7.93149e+06	7.76915e+06	8.4397e+06	8.40318e+06	9.21997e+06	7.88593e+06	6.69738e+06	8.54763e+06	7.08705e+06	7.31663e+06	7.4343e+06	9.62459e+06	8.81783e+06	8.1291e+06
M0801	4-(5-Hydroxy-2-methyl-2-azabicyclo[2.2.2]oct-5-yl)-3-methylbutanoic acid	C13 H23 N O3	241.168	10.822	2.5432e+07	8.54073e+06	1.03044e+07	1.13518e+07	1.3418e+07	1.09406e+07	1.01449e+07	7.7875e+06	1.4978e+07	6.32257e+06	2.5432e+07	1.33093e+07	6.74914e+06	1.23847e+07	1.46238e+07	1.34534e+07	9.95168e+06	9.49277e+06	9.45061e+06	1.52204e+07	1.74104e+07	9.95492e+06
M0802	N-({(2R,4S,5R)-5-[3-(2-Furyl)-1-methyl-1H-pyrazol-5-yl]-1-azabicyclo[2.2.2]oct-2-yl}methyl)-2-methoxyacetamide	C19 H26 N4 O3	358.197	5.216	1.77399e+07	8.43737e+06	1.03724e+07	1.10979e+07	1.32621e+07	1.42099e+07	1.3759e+07	5.49226e+06	6.76645e+06	5.50019e+06	3.60994e+06	3.83478e+06	4.05532e+06	1.10675e+07	1.04278e+07	9.77029e+06	1.30288e+07	1.16195e+07	1.40218e+07	1.77399e+07	1.71181e+07	1.73632e+07
M0803	[(2R,2'S,4'aS,5'R,5''S,6'R,8'aS)-2'-(acetyloxy)-5''-(furan-3-yl)-6'-methyl-2'',8'-dioxo-octahydrodispiro[oxirane-2,1'-naphthalene-5',3''-oxolane]-8'a-yl]methyl acetate	C24 H28 O9	498.135	3.842	1.18184e+07	8.28536e+06	6.96046e+06	8.92511e+06	7.1559e+06	8.25144e+06	6.95838e+06	8.68149e+06	8.20779e+06	1.18184e+07	5.55433e+06	6.91818e+06	6.47214e+06	5.89782e+06	7.12836e+06	5.69304e+06	7.74696e+06	5.31267e+06	7.06357e+06	1.0664e+07	9.10787e+06	9.06992e+06
M0804	Formononetin 7-O-rutinoside	C28 H32 O13	576.184	5.24	1.19677e+07	8.22571e+06	9.36787e+06	9.56949e+06	8.9425e+06	9.66668e+06	8.6877e+06	8.50672e+06	1.06556e+07	1.11245e+07	5.75052e+06	6.76668e+06	7.67212e+06	9.03541e+06	8.38173e+06	9.70228e+06	7.82623e+06	7.57602e+06	8.35661e+06	1.19677e+07	1.00362e+07	9.80015e+06
M0805	US4550000	C6 H7 N3 O	137.059	0.086	2.26881e+07	8.21947e+06	9.7721e+06	5.77467e+06	8.34999e+06	5.91169e+06	1.1008e+07	8.16066e+06	8.57608e+06	5.10654e+06	3.52193e+06	8.07906e+06	1.20651e+07	2.26881e+07	8.31242e+06	9.39951e+06	4.59556e+06	5.9944e+06	5.45177e+06	8.27588e+06	1.08186e+07	3.15477e+06
M0806	6-[(1E)-3-Hydroxy-1-buten-1-yl]-1,5,5-trimethyl-7-oxabicyclo[4.1.0]heptan-3-one	C13 H20 O3	224.141	4.378	1.15658e+07	8.1846e+06	7.72578e+06	8.00191e+06	6.78638e+06	7.96233e+06	7.83228e+06	6.72328e+06	1.06645e+07	8.47325e+06	8.90835e+06	1.15658e+07	1.07632e+07	6.25931e+06	6.54534e+06	7.03209e+06	5.96327e+06	6.20296e+06	6.98007e+06	8.15883e+06	7.98921e+06	9.63114e+06
M0807	{(1S,2R,3R,6E,8S,9R,10S,12S,14E,16S)-9-[(4,6-Dideoxy-3-O-methyl-beta-D-xylo-hexopyranosyl)oxy]-12-hydroxy-3,8,10,12-tetramethyl-5,13-dioxo-4,17-dioxabicyclo[14.1.0]heptadeca-6,14-dien-2-yl}methyl 6-de oxy-2,3-di-O-methyl-beta-D-allopyranoside	C35 H56 O14	700.365	8.326	2.36248e+07	8.07888e+06	1.33275e+06	1.73436e+07	1.55178e+07	9.74837e+06	8.03458e+06	9.39272e+06	1.27967e+07	2.28231e+07	1.2942e+07	9.92209e+06	2.36248e+07	7.05101e+06	1.04762e+07	7.28735e+06	2.07683e+06	6.78763e+06	1.13696e+07	9.35383e+06	7.06403e+06	8.18951e+06
M0808	entecavir	C12 H15 N5 O3	277.116	1.082	2.2437e+07	8.06063e+06	1.19674e+07	1.05136e+07	1.07382e+07	9.15342e+06	1.24346e+07	2.14615e+07	2.2437e+07	2.1773e+07	1.63475e+07	8.68775e+06	1.45985e+07	9.54723e+06	8.63735e+06	1.24292e+07	1.48826e+07	1.27548e+07	1.21352e+07	1.0459e+07	7.5186e+06	1.04025e+07
M0809	5,7,3',4'-Tetrahydroxy-6,8-diprenylisoflavone	C25 H26 O6	422.177	3.576	9.94104e+06	8.04558e+06	7.24418e+06	7.04155e+06	7.95821e+06	7.07912e+06	6.00661e+06	5.05507e+06	5.23635e+06	6.62485e+06	7.38248e+06	7.93761e+06	9.8024e+06	9.37836e+06	8.12412e+06	8.25096e+06	5.42738e+06	6.5381e+06	7.72042e+06	7.7559e+06	9.94104e+06	7.53034e+06
M0810	shinorine	C13 H20 N2 O8	332.124	5.873	3.2645e+07	8.04386e+06	1.5248e+07	2.74221e+07	7.94682e+06	9.70318e+06	7.86591e+06	8.27992e+06	1.26287e+07	1.38203e+07	7.98188e+06	8.53274e+06	1.27626e+07	2.06417e+07	1.90771e+07	2.11998e+07	2.1182e+07	1.70375e+07	1.69264e+07	2.43867e+07	3.2645e+07	2.34769e+07
M0811	4,8,12-trimethyltrideca 1,3,7,11-tetraene	C16 H26	218.204	11.805	1.09579e+07	7.99405e+06	1.05448e+07	1.0067e+07	6.44647e+06	1.04954e+07	8.30822e+06	4.4628e+06	1.04108e+07	5.72116e+06	4.47022e+06	1.02733e+07	9.57252e+06	8.60312e+06	7.78439e+06	7.68131e+06	4.90155e+06	5.60539e+06	1.08784e+07	1.01585e+07	1.09579e+07	6.11222e+06
M0812	2-Oxobutyric acid	C4 H6 O3	102.032	1.056	1.37325e+07	7.99194e+06	9.10078e+06	3.5511e+06	6.90856e+06	5.92493e+06	6.34246e+06	9.87034e+06	1.04721e+07	1.00411e+07	1.01067e+07	9.13764e+06	1.37325e+07	5.26616e+06	5.88323e+06	3.89483e+06	5.46976e+06	5.57662e+06	5.24455e+06	7.77063e+06	4.12585e+06	8.62355e+06
M0813	8-Hydroxy-5,8a-dimethyl-3-methylene-3a,4,4a,7,8,8a,9,9a-octahydronaphtho[2,3-b]furan-2(3H)-one	C15 H20 O3	248.141	8.992	9.4639e+06	7.99162e+06	7.03328e+06	6.13423e+06	7.71836e+06	7.60153e+06	6.36653e+06	8.08944e+06	9.4639e+06	9.39668e+06	5.00603e+06	7.48779e+06	9.27239e+06	4.76644e+06	6.88668e+06	6.12608e+06	4.89466e+06	4.53993e+06	5.79972e+06	6.80551e+06	5.97355e+06	5.55392e+06
M0814	Phenyl 3-oxobutanoate	C10 H10 O3	178.063	2.562	1.07375e+07	7.98499e+06	1.07375e+07	8.54481e+06	7.90138e+06	7.41237e+06	6.33336e+06	6.60573e+06	6.93675e+06	8.20263e+06	6.19156e+06	5.48263e+06	6.88174e+06	7.0279e+06	7.20143e+06	7.3954e+06	5.80548e+06	6.388e+06	6.30099e+06	7.81026e+06	9.66668e+06	8.04982e+06
M0815	Dinoseb	C10 H12 N2 O5	240.075	1.048	2.06934e+07	7.98096e+06	1.25326e+07	9.68952e+06	1.02814e+07	6.16777e+06	1.25334e+07	1.98042e+07	1.72667e+07	2.06934e+07	1.5624e+07	8.06652e+06	1.91362e+07	1.26196e+07	1.27916e+07	7.8782e+06	9.68273e+06	4.89144e+06	1.3086e+07	5.92816e+06	3.49353e+06	5.76334e+06
M0816	Tributylamine	C12 H27 N	185.215	5.811	3.11013e+07	7.95675e+06	1.21653e+07	1.95046e+07	3.28673e+06	3.94997e+06	3.24882e+06	1.02083e+07	1.65448e+07	1.48434e+07	8.10645e+06	1.13934e+07	1.18577e+07	1.13041e+07	1.06243e+07	1.23988e+07	3.11013e+07	2.35198e+07	2.73299e+07	1.4155e+07	1.57213e+07	1.55533e+07
M0817	Alverine	C20 H27 N	281.215	10.726	1.13845e+07	7.76382e+06	9.52186e+06	1.00451e+07	8.20108e+06	8.73689e+06	9.97147e+06	8.03362e+06	9.58893e+06	8.04887e+06	8.76736e+06	9.14717e+06	8.61778e+06	9.44288e+06	9.27343e+06	9.14085e+06	1.13845e+07	8.80348e+06	1.02197e+07	9.0044e+06	1.00129e+07	9.43625e+06
M0818	2,3',4,6-tetrahydroxybenzophenone	C13 H10 O5	246.053	4.563	1.49994e+07	7.76367e+06	9.62147e+06	9.3989e+06	1.20967e+07	1.14023e+07	9.87167e+06	7.51787e+06	6.89527e+06	1.08758e+07	2.66373e+06	1.55241e+06	3.11546e+06	1.42763e+07	5.84248e+06	1.49994e+07	2.59194e+06	5.40311e+06	1.03652e+07	1.11259e+07	6.14968e+06	5.64705e+06
M0819	4,9-dimethyldodeca-2,4,6,8,10-pentaenedial	C14 H16 O2	216.115	4.648	1.22056e+07	7.68036e+06	6.36048e+06	7.352e+06	5.8761e+06	6.84081e+06	6.47596e+06	7.83802e+06	1.02782e+07	7.93292e+06	1.08367e+07	1.02181e+07	1.22056e+07	4.87453e+06	5.23671e+06	4.92138e+06	5.15962e+06	5.11793e+06	5.78555e+06	3.88936e+06	6.23801e+06	4.26304e+06
M0820	.beta.-Estradiol	C18 H24 O2	272.178	8.995	8.39131e+06	7.66839e+06	5.8875e+06	4.7274e+06	5.31249e+06	7.4482e+06	6.03763e+06	5.43938e+06	8.39131e+06	7.28264e+06	4.89069e+06	5.90176e+06	6.93194e+06	4.52834e+06	3.80034e+06	4.59128e+06	4.59983e+06	4.08943e+06	4.32082e+06	4.78523e+06	4.73853e+06	4.94602e+06
M0821	meprobamate	C9 H18 N2 O4	218.127	1.09	2.45692e+07	7.65874e+06	1.00883e+07	1.03343e+07	9.52618e+06	9.99931e+06	1.07994e+07	8.70217e+06	7.59906e+06	9.18432e+06	1.57906e+07	2.45692e+07	2.18567e+07	5.67823e+06	4.71028e+06	4.94059e+06	6.30099e+06	8.61943e+06	9.23176e+06	8.08665e+06	7.29825e+06	5.79185e+06
M0822	Ubiquinone Q4	C29 H42 O4	454.309	7.12	3.17667e+07	7.65597e+06	4.69799e+06	5.90311e+06	159627	259472	252344	2.0678e+06	2.54582e+06	2.79979e+06	2.24596e+07	3.09474e+07	3.17667e+07	476503	386961	509389	241601	392047	312868	354056	203032	369785
M0823	(3E)-3-(Hydroxymethyl)-2-oxo-5-[(1S,8aS)-5,5,8a-trimethyl-2-methylenedecahydro-1-naphthalenyl]-3-pentenoic acid	C20 H30 O4	334.212	12.03	1.39637e+07	7.65379e+06	422765	1.05854e+07	6.74805e+06	7.86433e+06	7.88988e+06	1.03346e+07	1.24126e+07	1.14254e+07	609599	1.39637e+07	891818	1.06424e+06	7.30007e+06	446455	7.88878e+06	6.58797e+06	8.23801e+06	6.90124e+06	5.42296e+06	1.43647e+06
M0824	Octyl hydrogen phthalate	C16 H22 O4	139.076	11.843	1.41334e+07	7.53399e+06	5.1996e+06	9.85138e+06	4.68801e+06	8.75068e+06	4.9172e+06	3.92491e+06	9.32207e+06	3.21739e+06	9.33959e+06	1.41334e+07	1.1124e+07	1.20531e+07	4.42375e+06	5.92449e+06	1.04027e+07	1.07132e+07	9.64572e+06	5.81425e+06	1.26502e+07	8.30476e+06
M0825	S-Curcumene	C15 H22	202.172	7.261	2.18622e+07	7.4835e+06	7.96677e+06	6.19098e+06	7.59289e+06	8.59831e+06	9.02287e+06	1.48822e+07	1.80225e+07	2.18622e+07	6.5612e+06	6.1445e+06	6.60703e+06	4.78751e+06	6.12441e+06	5.42726e+06	1.04954e+07	5.75213e+06	4.63349e+06	2.17733e+06	2.12682e+06	1.73713e+06
M0826	2-(1-adamantyl)-1-morpholinoethan-1-one	C16 H25 N O2	263.186	7.481	1.16275e+07	7.4776e+06	7.76778e+06	4.6886e+06	2.50314e+06	6.5266e+06	8.8165e+06	8.74827e+06	8.94207e+06	8.18322e+06	1.16275e+07	1.0355e+07	7.39353e+06	6.96674e+06	6.91808e+06	7.54034e+06	7.1605e+06	7.68943e+06	4.5475e+06	4.35697e+06	4.4982e+06	3.99953e+06
M0827	(1R,4aS,5R,8aS)-5-(5-hydroxy-3-methylpentyl)-1,4a-dimethyl-6-methylidene-decahydronaphthalene-1-carboxylic acid	C20 H34 O3	322.251	5.579	1.39199e+07	7.37093e+06	8.52226e+06	1.04322e+07	9.90454e+06	1.20404e+07	1.0599e+07	5.72676e+06	8.4684e+06	8.38723e+06	8.11171e+06	9.58114e+06	1.10099e+07	6.84919e+06	6.54717e+06	6.63519e+06	7.88514e+06	7.54207e+06	8.74125e+06	1.39199e+07	1.26921e+07	1.23005e+07
M0828	Ibuprofen	C13 H18 O2	206.131	10.819	1.8489e+07	7.33331e+06	7.11501e+06	8.24063e+06	8.93201e+06	9.32857e+06	1.00928e+07	5.78507e+06	9.82921e+06	4.01049e+06	1.8489e+07	9.13392e+06	4.28521e+06	8.86521e+06	8.96981e+06	1.27228e+07	8.07436e+06	6.64018e+06	6.08891e+06	1.11303e+07	1.28733e+07	6.9417e+06
M0829	ortho-Phthalaldehyde	C8 H6 O2	134.037	4.052	1.6947e+07	7.27972e+06	5.13797e+06	6.8279e+06	3.23145e+06	4.27796e+06	4.55802e+06	2.67851e+06	3.4246e+06	2.70328e+06	5.06599e+06	1.48157e+07	4.82667e+06	4.03996e+06	1.04942e+07	5.58593e+06	1.6947e+07	9.04955e+06	4.57259e+06	5.08246e+06	1.17561e+07	1.32927e+07
M0830	Cinnamaldehyde	C9 H8 O	132.058	11.34	3.25958e+07	7.27257e+06	1.60239e+07	1.82224e+07	2.30451e+07	3.25958e+07	3.14048e+07	6.5014e+06	2.20347e+07	1.47336e+07	3.95045e+06	6.61473e+06	9.78591e+06	5.97781e+06	4.7065e+06	6.52372e+06	7.03419e+06	7.90943e+06	9.32493e+06	2.34719e+07	1.74506e+07	1.49419e+07
M0831	6-Hydroxy-5-methyl-4,11-dioxoundecanoic acid	C12 H20 O5	244.131	4.846	9.64612e+06	7.21615e+06	7.09803e+06	6.85003e+06	7.62236e+06	9.32618e+06	8.00797e+06	4.45071e+06	6.20175e+06	5.9041e+06	5.71511e+06	6.46381e+06	6.94172e+06	5.1997e+06	4.9896e+06	5.39208e+06	5.50757e+06	5.3889e+06	6.3159e+06	9.64612e+06	8.88379e+06	8.22851e+06
M0832	syn-labda-8(17),12E,14-triene	C20 H32	272.251	10.798	1.76195e+07	7.19463e+06	7.52345e+06	7.49982e+06	6.9488e+06	7.53677e+06	7.49839e+06	9.25301e+06	1.76195e+07	1.50448e+07	9.83179e+06	1.23519e+07	1.48621e+07	3.33535e+06	2.32377e+06	2.35335e+06	3.05174e+06	3.01122e+06	3.98179e+06	2.63675e+06	3.91965e+06	2.37289e+06
M0833	(1S,4R,4'S,5'S,6'R,9S,10E,12E,14S,15S,16E,19R,21R)-4',9,15-Trihydroxy-6'-isopropyl-5',6,10,14,16-pentamethyl-3',4',5',6'-tetrahydro-3H,7H-spiro[2,20-dioxatricyclo[17.3.1.0~4,9~]tricosa-5,10,12,16-tetr aene-21,2'-pyran]-3,7-dione	C33 H48 O8	572.332	6.714	3.96841e+07	7.00055e+06	7.7349e+06	9.25248e+06	1.00487e+06	1.32809e+06	977657	3.36457e+06	5.45844e+06	4.95684e+06	3.29219e+07	3.63008e+07	3.96841e+07	1.47453e+06	1.19536e+06	1.63642e+06	754259	841289	1.16102e+06	1.88311e+06	1.40666e+06	1.58564e+06
M0834	l-Histidinal	C6 H9 N3 O	139.075	9.085	1.57433e+07	6.91505e+06	2.75847e+06	1.08759e+07	1.0922e+06	8.96713e+06	3.92241e+06	2.50338e+06	3.19181e+06	4.59871e+06	5.78884e+06	2.95043e+06	7.51788e+06	3.03395e+06	2.78091e+06	4.34842e+06	4.63245e+06	1.25677e+07	9.41386e+06	1.57433e+07	5.60464e+06	8.8356e+06
M0835	Phloionolic acid	C18 H36 O5	332.256	5.727	1.34609e+07	6.88097e+06	8.83838e+06	9.86466e+06	8.16557e+06	9.53822e+06	9.17684e+06	5.19017e+06	7.58342e+06	7.34657e+06	6.24298e+06	7.59792e+06	8.31325e+06	6.31341e+06	6.23004e+06	6.0131e+06	7.323e+06	7.03246e+06	8.04784e+06	1.34609e+07	1.09595e+07	1.16328e+07
M0836	Dapsone	C12 H12 N2 O2 S	248.063	1.089	1.52853e+07	6.79475e+06	8.30217e+06	8.67797e+06	7.37467e+06	1.13557e+07	1.20327e+07	6.91966e+06	8.08713e+06	7.47927e+06	2.69202e+06	3.00645e+06	2.75087e+06	1.36742e+07	1.27363e+07	1.52853e+07	9.71454e+06	8.97493e+06	1.13674e+07	5.55453e+06	6.47614e+06	5.71867e+06
M0837	Styrene	C8 H8	104.063	9.287	2.72843e+07	6.71357e+06	8.37213e+06	3.17227e+06	2.44267e+06	3.3014e+06	3.33336e+06	1.42585e+07	2.72843e+07	2.50829e+07	7.74874e+06	1.35261e+07	1.04829e+07	2.76555e+06	1.73284e+06	2.49293e+06	1.63037e+06	2.01902e+06	2.0257e+06	254054	697575	393299
M0838	PC4959775	C13 H10 O2	198.067	7.142	7.71297e+06	6.62476e+06	5.59086e+06	6.1595e+06	5.331e+06	5.81841e+06	6.55023e+06	4.98863e+06	6.33992e+06	6.989e+06	6.97878e+06	7.71297e+06	6.94268e+06	6.58294e+06	5.48452e+06	5.91226e+06	6.14509e+06	5.99017e+06	5.91777e+06	5.38961e+06	5.24769e+06	5.36666e+06
M0839	5-Hydroxy-10,10-dimethyl-6-methylenebicyclo[7.2.0]undecan-2-one	C14 H22 O2	222.162	7.919	3.87507e+07	6.59953e+06	1.258e+07	1.51108e+07	2.24603e+06	4.53185e+06	2.82552e+06	8.34867e+06	1.53673e+07	1.1768e+07	2.3134e+07	3.87507e+07	3.32899e+07	5.61123e+06	5.88421e+06	8.20857e+06	4.11427e+06	5.64934e+06	5.34212e+06	4.88954e+06	4.77744e+06	4.63225e+06
M0840	A-12(13)-EpODE	C18 H30 O3	294.22	8.509	9.06696e+06	6.40341e+06	4.01578e+06	9.06696e+06	5.31414e+06	3.46719e+06	3.96381e+06	7.77225e+06	8.61418e+06	9.00675e+06	5.59896e+06	6.22578e+06	7.70344e+06	5.74036e+06	5.22903e+06	3.56785e+06	1.44421e+06	2.54917e+06	2.52983e+06	5.90919e+06	6.07e+06	6.47853e+06
M0841	Indane	C9 H10	118.078	9.157	4.61875e+07	6.35204e+06	6.53975e+06	5.02722e+06	3.58713e+06	5.95927e+06	6.59338e+06	2.18054e+07	4.61875e+07	3.30778e+07	6.564e+06	1.02294e+07	1.25762e+07	9.53395e+06	1.94212e+06	2.66436e+06	8.38676e+06	1.72065e+06	7.90732e+06	6.35692e+06	5.26016e+06	7.1238e+06
M0842	17-hydroxy-1,14,18-trimethyl-8-(prop-1-en-2-yl)pentacyclo-henicosane-2,5,18-tricarboxylic acid	C30 H44 O7	538.297	4.995	1.32769e+07	6.34405e+06	6.15499e+06	5.44916e+06	9.65061e+06	1.07852e+07	1.18857e+07	1.48468e+06	2.15895e+06	2.05768e+06	1.19291e+07	1.32769e+07	1.32114e+07	1.20482e+06	610817	1.19816e+06	2.14665e+06	2.19414e+06	2.4943e+06	8.15621e+06	7.50029e+06	6.71131e+06
M0843	(2S)-3-{[6-O-(beta-D-Galactopyranosyl)-beta-D-galactopyranosyl]oxy}-1,2-propanediyl (9Z,12Z,15Z,9'Z,12'E,15'Z)bis(-9,12,15-octadecatrienoate)	C51 H84 O15	936.577	10.553	2.95624e+07	6.2054e+06	1.83168e+07	2.39796e+07	1.00372e+07	8.0613e+06	1.02639e+07	1.26656e+07	1.42633e+07	1.66845e+07	1.35417e+07	1.41132e+07	1.56469e+07	2.31936e+07	2.12067e+07	2.95624e+07	2.56234e+07	1.69748e+07	2.17877e+07	1.02404e+07	2.05841e+07	2.36367e+07
M0844	N-Undecanoylglycine	C13 H25 N O3	243.183	6.38	7.59157e+06	6.15371e+06	5.76111e+06	5.78663e+06	5.51462e+06	4.70096e+06	5.1532e+06	4.39787e+06	5.38017e+06	5.07043e+06	7.59157e+06	5.04112e+06	5.02281e+06	5.35851e+06	4.68535e+06	5.81091e+06	5.0557e+06	4.41618e+06	4.76396e+06	7.13572e+06	6.96753e+06	5.50936e+06
M0845	7-ketodeoxycholic acid	C24 H38 O5	406.272	11.066	1.16148e+07	6.11606e+06	6.31884e+06	6.15237e+06	6.98337e+06	8.04264e+06	7.81178e+06	3.84084e+06	8.52063e+06	7.79058e+06	3.95354e+06	5.713e+06	6.11839e+06	5.58394e+06	5.04241e+06	6.48298e+06	4.26733e+06	4.52871e+06	6.45838e+06	1.16148e+07	9.11736e+06	7.6012e+06
M0846	Broussinol	C20 H22 O4	326.152	5.371	1.27551e+07	6.10816e+06	8.37308e+06	1.02159e+07	7.64302e+06	8.2467e+06	8.20974e+06	7.49632e+06	9.19027e+06	9.21533e+06	6.14417e+06	6.79246e+06	8.31721e+06	9.18946e+06	8.82725e+06	9.41998e+06	9.30359e+06	8.91462e+06	9.25627e+06	1.26453e+07	1.27551e+07	1.13528e+07
M0847	3,9-bis(acetyloxy)-2,6,6,13-tetramethyl-12-oxotetracyclo-hexadecan-8-yl benzoate	C31 H40 O7	546.244	5.451	2.61679e+07	6.10227e+06	9.65948e+06	1.1232e+07	3.91083e+06	6.45977e+06	4.83985e+06	1.73008e+07	1.86417e+07	2.61679e+07	2.04402e+07	1.82718e+07	2.3467e+07	3.52926e+06	3.54741e+06	3.60122e+06	4.6159e+06	3.18922e+06	3.50398e+06	3.45442e+06	3.49966e+06	4.02849e+06
M0848	glycyrrhetaldehyde	C30 H46 O3	454.345	10.971	1.09629e+07	6.06298e+06	6.07867e+06	5.72469e+06	5.07062e+06	6.29461e+06	5.76468e+06	5.13667e+06	1.04976e+07	1.09629e+07	4.635e+06	5.33641e+06	6.34864e+06	5.53245e+06	4.06391e+06	5.29863e+06	4.1135e+06	4.35731e+06	5.2386e+06	5.34021e+06	5.06758e+06	4.90102e+06
M0849	Asebotoxin II	C23 H36 O6	408.249	10.222	1.36318e+07	6.05899e+06	2.85083e+06	6.21688e+06	4.84023e+06	1.13125e+07	3.20787e+06	4.67731e+06	1.34987e+07	1.36318e+07	1.19247e+07	7.58069e+06	1.27638e+07	2.12202e+06	4.28531e+06	3.82465e+06	5.52097e+06	7.41582e+06	4.01976e+06	5.51637e+06	6.45208e+06	6.3625e+06
M0850	Stearoyl ethanolamide	C20 H41 N O2	327.314	10.939	7.96646e+06	5.94393e+06	6.75637e+06	6.30456e+06	5.80896e+06	7.96646e+06	7.55056e+06	4.52819e+06	7.55246e+06	6.20397e+06	4.3446e+06	4.9417e+06	6.62788e+06	3.9799e+06	3.67117e+06	4.48265e+06	6.66799e+06	5.17224e+06	5.85772e+06	5.11546e+06	6.06566e+06	4.79541e+06
M0851	[(2R,3S,4S,5R,6S)-3,4,5-trihydroxy-6-[4-hydroxy-2-(hydroxymethyl)phenoxy]oxan-2-yl]methyl benzoate	C20 H22 O9	428.111	6.548	8.46991e+06	5.92963e+06	7.22418e+06	6.48045e+06	8.46991e+06	6.1355e+06	6.80632e+06	7.27588e+06	7.06369e+06	6.65316e+06	6.27843e+06	7.62405e+06	6.01822e+06	6.35019e+06	7.02174e+06	6.725e+06	6.34343e+06	7.80347e+06	6.95427e+06	6.59896e+06	7.0289e+06	6.4911e+06
M0852	4',7-Dimethoxy-6,8-dimethyl-5-hydroxyflavone	C19 H18 O5	326.116	4.849	1.45902e+07	5.92809e+06	7.03354e+06	6.0811e+06	6.18605e+06	6.19051e+06	5.02391e+06	4.46457e+06	8.06081e+06	6.34832e+06	4.3815e+06	5.95712e+06	6.25294e+06	5.02559e+06	4.94272e+06	5.00689e+06	4.29928e+06	5.15341e+06	5.23619e+06	1.45902e+07	1.38809e+07	1.22798e+07
M0853	N-(1-benzyl-4-piperidinyl)-4-(1H-pyrazol-1-yl)benzamide	C22 H24 N4 O	398.156	5.825	1.60956e+07	5.88714e+06	8.35091e+06	1.22294e+07	5.18651e+06	6.01738e+06	4.29987e+06	1.31466e+07	1.44406e+07	1.58665e+07	1.18742e+07	1.27861e+07	1.60956e+07	6.45094e+06	6.40076e+06	6.49212e+06	7.06568e+06	5.83461e+06	6.78088e+06	5.2757e+06	5.69721e+06	5.32638e+06
M0854	1,4-Di-tert-butylbenzene	C14 H22	190.173	0.091	1.28438e+07	5.86075e+06	7.1195e+06	1.28438e+07	1.66394e+06	4.97453e+06	2.23429e+06	2.63104e+06	5.56753e+06	3.95962e+06	9.10328e+06	3.88767e+06	6.01475e+06	6.7125e+06	7.58603e+06	7.20078e+06	5.42539e+06	2.07777e+06	8.30084e+06	9.43553e+06	1.0047e+07	1.19409e+07
M0855	N-((4-AMINO-2-METHYL-5-PYRIMIDINYL)METHYL)FORMAMIDE	C7 H10 N4 O	166.086	0.088	1.68971e+07	5.82528e+06	9.5846e+06	5.10066e+06	7.54575e+06	7.46678e+06	5.71076e+06	5.03212e+06	9.07654e+06	4.58154e+06	3.93499e+06	7.63359e+06	8.96887e+06	1.68971e+07	5.86823e+06	8.4627e+06	2.89857e+06	5.0876e+06	5.34075e+06	5.79561e+06	8.89036e+06	3.71631e+06
M0856	N-{4-[(2R,3R)-3-(Hydroxymethyl)-4-methyl-5-oxo-2-morpholinyl]phenyl}-2-methyl-1-propanesulfonamide	C16 H24 N2 O5 S	378.129	5.412	1.87806e+07	5.79637e+06	1.16933e+07	1.02797e+07	1.8416e+07	1.79256e+07	1.87806e+07	2.12049e+06	4.32754e+06	3.66752e+06	3.43489e+06	3.52953e+06	3.94149e+06	1.09502e+07	8.99458e+06	1.08792e+07	1.50546e+07	1.5728e+07	1.68768e+07	9.08672e+06	8.72763e+06	7.85637e+06
M0857	5-Methylcytosine	C5 H7 N3 O	125.059	0.089	1.94339e+07	5.68834e+06	7.8428e+06	5.37586e+06	1.09974e+07	7.41566e+06	6.34228e+06	7.44327e+06	1.02948e+07	4.14389e+06	3.84526e+06	7.35122e+06	1.04545e+07	1.94339e+07	5.68601e+06	7.11387e+06	3.74103e+06	5.3041e+06	5.26802e+06	4.81986e+06	1.0162e+07	1.67552e+06
M0858	Eldecalcitol	C30 H50 O5	490.366	7.694	8.60072e+06	5.67408e+06	6.11277e+06	5.14898e+06	1.85778e+06	5.99075e+06	4.77206e+06	3.23654e+06	6.66172e+06	7.54519e+06	3.83717e+06	5.30118e+06	8.2261e+06	5.38194e+06	6.2541e+06	4.81945e+06	5.10797e+06	4.50254e+06	6.00675e+06	8.60072e+06	7.31228e+06	5.85728e+06
M0859	Cedefingol	C20 H41 N O3	343.309	7.882	2.01489e+07	5.65279e+06	1.09488e+07	1.40284e+07	6.60011e+06	1.43869e+07	9.00603e+06	1.06265e+07	1.46834e+07	9.70826e+06	1.3955e+07	8.44661e+06	1.7449e+07	1.19445e+07	1.73577e+07	1.66753e+07	1.30459e+07	2.01489e+07	1.1308e+07	8.94445e+06	9.26126e+06	7.80041e+06
M0860	3-Hydroxy-3-methyl-5-oxo-5-[(3,24,25-trihydroxylanost-8-en-2-yl)oxy]pentanoic acid	C36 H60 O8	620.427	11.564	1.83277e+07	5.60021e+06	6.93501e+06	9.57536e+06	5.00796e+06	6.37102e+06	5.165e+06	6.90614e+06	1.22404e+07	1.14694e+07	6.38215e+06	1.41005e+06	9.18442e+06	5.98711e+06	3.27507e+06	8.15044e+06	1.47727e+06	3.58209e+06	6.15162e+06	1.83277e+07	5.01416e+06	8.09641e+06
M0861	(2Z)-2-Benzylidene-6-heptenal	C14 H16 O	200.12	5.87	1.05569e+07	5.57258e+06	6.80028e+06	7.71393e+06	5.98778e+06	5.71598e+06	5.12345e+06	5.44209e+06	6.48974e+06	7.58808e+06	5.51937e+06	5.19933e+06	6.95814e+06	6.44948e+06	6.36578e+06	7.33527e+06	8.44703e+06	6.55429e+06	6.82898e+06	9.28674e+06	1.05569e+07	7.92044e+06
M0862	1-alpha-linolenoyl-sn-glycerol	C21 H36 O4	352.262	8.44	8.92649e+06	5.42542e+06	6.11375e+06	8.92649e+06	4.48029e+06	3.1759e+06	3.84366e+06	3.96286e+06	5.27864e+06	7.88908e+06	5.73972e+06	4.93588e+06	6.13611e+06	5.42617e+06	5.5225e+06	5.5502e+06	5.41086e+06	5.5131e+06	6.87061e+06	5.49748e+06	5.5602e+06	4.88508e+06
M0863	Istamycin C1	C19 H37 N5 O6	431.273	4.392	9.44249e+06	5.33901e+06	6.27854e+06	6.0933e+06	6.59022e+06	5.96971e+06	6.69067e+06	3.21177e+06	4.0898e+06	4.14103e+06	7.01219e+06	8.02492e+06	9.44249e+06	4.99046e+06	4.48663e+06	5.23668e+06	3.80208e+06	4.75638e+06	5.33081e+06	6.88201e+06	7.18214e+06	7.12815e+06
M0864	Ulipristal	C28 H35 N O3	433.262	10.299	3.36361e+07	5.30738e+06	6.88216e+06	7.31711e+06	314333	317234	307086	6.16138e+06	1.29318e+07	9.86705e+06	2.60952e+07	3.11866e+07	3.36361e+07	572408	378476	286573	303097	344761	323882	410528	317859	515354
M0865	MFCD00063279	C22 H28 O13	500.153	5.263	2.67104e+07	5.30271e+06	6.79284e+06	6.44628e+06	478339	859799	730544	6.32108e+06	6.39821e+06	6.7226e+06	2.48765e+07	2.67104e+07	2.37109e+07	3.81549e+06	2.7163e+06	3.47766e+06	1.5648e+06	2.10927e+06	2.53105e+06	3.33021e+06	3.51809e+06	2.92227e+06
M0866	PEG-4	C8 H18 O5	194.116	10.832	1.32647e+07	5.27082e+06	8.35557e+06	1.32647e+07	6.17811e+06	9.36487e+06	7.55173e+06	6.59595e+06	7.0291e+06	6.80604e+06	7.27097e+06	7.5096e+06	7.31895e+06	7.62575e+06	8.7637e+06	8.01032e+06	8.71406e+06	7.96669e+06	6.82315e+06	9.12582e+06	8.71429e+06	8.4649e+06
M0867	1-(7,8-Dimethoxy-2,2-dimethyl-2H-chromen-6-yl)ethanone	C15 H18 O4	262.121	5.28	9.43973e+06	5.25008e+06	5.85841e+06	7.22334e+06	4.89729e+06	4.55127e+06	5.07721e+06	6.50085e+06	7.25855e+06	7.94401e+06	9.43973e+06	7.35084e+06	9.42018e+06	6.1049e+06	5.67888e+06	6.09958e+06	4.18243e+06	5.26505e+06	5.20738e+06	6.49272e+06	5.32186e+06	5.86133e+06
M0868	(3Î²,4Î±,5Î±)-4-Methylergosta-8,14,24(28)-trien-3-ol	C29 H46 O	410.355	11.526	2.97291e+07	5.10231e+06	6.57166e+06	8.66242e+06	5.32064e+06	6.40694e+06	5.20921e+06	7.20576e+06	2.67645e+07	2.73849e+07	7.44968e+06	9.00232e+06	2.97291e+07	5.39652e+06	3.91326e+06	6.13077e+06	4.35517e+06	6.74e+06	5.60029e+06	1.32739e+07	5.22212e+06	4.79373e+06
M0869	5-(4-Hydroxyphenyl)pentanoic acid	C11 H14 O3	194.095	4.677	1.10796e+07	5.08332e+06	5.2401e+06	5.68284e+06	4.59247e+06	5.3139e+06	5.47884e+06	4.32915e+06	5.38262e+06	4.47414e+06	5.6624e+06	5.30975e+06	5.25188e+06	4.80482e+06	4.20883e+06	4.73026e+06	4.26417e+06	4.17478e+06	4.52204e+06	6.98538e+06	1.10796e+07	6.35101e+06
M0870	2-[(3S,3aR,5R,8R,8aS)-3,8-Dihydroxy-8-(hydroxymethyl)-3-methyl-2-oxodecahydro-5-azulenyl]-2-propanyl beta-D-glucopyranoside	C21 H36 O10	448.231	4.817	2.2148e+07	5.02066e+06	5.80583e+06	7.97208e+06	4.40261e+06	5.31598e+06	4.24022e+06	5.76425e+06	6.4552e+06	6.04191e+06	2.1289e+07	1.9478e+07	2.2148e+07	2.93924e+06	3.35386e+06	2.98468e+06	4.74376e+06	4.95761e+06	3.77665e+06	5.17885e+06	5.10114e+06	3.95006e+06
M0871	Kanamycin	C18 H36 N4 O11	506.213	6.836	1.52977e+07	4.99663e+06	7.48388e+06	6.30297e+06	3.70521e+06	5.7661e+06	5.17931e+06	1.28594e+07	1.41502e+07	1.48499e+07	1.52977e+07	1.23521e+07	1.19621e+07	3.21732e+06	3.86335e+06	2.92781e+06	3.96642e+06	4.39627e+06	2.98077e+06	3.57542e+06	4.6826e+06	4.52225e+06
M0872	4,6,9-Trimethyl-3,5,8,10-tetraoxadodecane	C11 H24 O4	220.168	10.816	1.78345e+07	4.98727e+06	7.28149e+06	7.11195e+06	7.61595e+06	4.3945e+06	6.96097e+06	5.48505e+06	1.23017e+07	2.98402e+06	1.78345e+07	7.90655e+06	5.05281e+06	6.85056e+06	5.03292e+06	8.35194e+06	6.32912e+06	4.14572e+06	6.40424e+06	9.61205e+06	9.94022e+06	5.42083e+06
M0873	1,2-Dipalmitoleoyl-sn-glycero-3-phosphocholine	C40 H76 N O8 P	729.529	10.566	2.09426e+07	4.90477e+06	8.70974e+06	1.71962e+07	1.15489e+07	8.22796e+06	1.14615e+07	3.62051e+06	7.98424e+06	6.10172e+06	1.12199e+07	7.40798e+06	9.37186e+06	6.06577e+06	8.58977e+06	1.63905e+07	2.04828e+07	1.29918e+07	1.73533e+07	2.09426e+07	1.77564e+07	1.75895e+07
M0874	Benzoyl cyanide	C8 H5 N O	131.037	8.851	8.81385e+06	4.80704e+06	3.86918e+06	3.62338e+06	5.03451e+06	4.99953e+06	4.24506e+06	2.13166e+06	3.48754e+06	2.38281e+06	6.92545e+06	5.31227e+06	5.75938e+06	3.33639e+06	4.85429e+06	4.441e+06	3.01455e+06	2.61583e+06	3.04124e+06	8.81385e+06	4.87916e+06	3.86459e+06
M0875	3-ethyltoluene	C9 H12	120.094	9.16	2.5889e+07	4.75817e+06	1.75602e+06	2.67475e+06	4.04855e+06	2.6149e+06	4.15498e+06	6.09214e+06	2.5889e+07	1.43943e+07	1.84844e+06	2.63191e+06	2.40538e+06	3.68256e+06	3.53985e+06	3.68494e+06	3.49751e+06	3.57114e+06	2.30388e+06	3.76706e+06	2.48974e+06	3.03686e+06
M0876	Î±-Methylbenzenebutanal	C11 H14 O	162.104	7.895	2.29942e+07	4.75313e+06	8.63801e+06	8.36079e+06	2.04152e+06	5.29528e+06	3.29778e+06	2.61131e+06	1.50602e+07	7.79381e+06	1.7656e+07	2.29942e+07	1.13394e+07	4.53354e+06	5.05328e+06	7.24927e+06	4.23855e+06	5.39534e+06	7.35564e+06	6.23043e+06	4.4477e+06	4.97328e+06
M0877	2-[(5R,8S,8aS)-3,8-dimethyl-2-oxo-1,2,4,5,6,7,8,8a-octahydroazulen-5-yl]prop-2-enoic acid	C15 H20 O3	248.141	5.391	1.52298e+07	4.64291e+06	7.14059e+06	7.53557e+06	5.55616e+06	5.96528e+06	5.69591e+06	4.14416e+06	5.23219e+06	4.87077e+06	1.23529e+07	1.2485e+07	1.52298e+07	4.33504e+06	3.8958e+06	4.27589e+06	5.54338e+06	5.5523e+06	5.52794e+06	9.14981e+06	8.41658e+06	7.83254e+06
M0878	7alpha,25-Dihydroxycholesterol	C27 H46 O3	418.345	10.697	8.26815e+07	4.6292e+06	2.87873e+07	4.04095e+07	4.49799e+07	2.04878e+07	3.842e+07	2.47409e+07	3.44496e+07	3.72255e+07	3.10735e+07	2.06801e+07	2.70196e+07	8.26815e+07	2.20626e+07	6.03263e+07	1.89496e+07	2.71491e+07	1.30298e+07	6.3272e+07	3.71094e+07	7.75604e+07
M0879	Methyl 3-isobutyryl-4-methyl-1,5-bis(3-methyl-2-buten-1-yl)-4-(4-methyl-3-penten-1-yl)-2-oxocyclohexanecarboxylate	C29 H46 O4	458.34	8.665	7.56999e+06	4.59514e+06	4.13298e+06	6.49562e+06	2.72186e+06	1.86994e+06	1.54142e+06	5.31533e+06	6.28769e+06	5.98916e+06	6.07315e+06	7.56999e+06	6.17398e+06	1.13437e+06	1.59724e+06	1.95923e+06	1.41055e+06	1.61133e+06	3.01688e+06	2.92318e+06	2.79451e+06	2.09439e+06
M0880	(9R,10R)-10-hydroxy-8,8-dimethyl-9-{[(2S,3R,4S,5S,6R)-3,4,5-trihydroxy-6-(hydroxymethyl)oxan-2-yl]oxy}-2H,8H,9H,10H-pyrano[2,3-h]chromen-2-one	C20 H24 O10	406.124	5.806	2.50325e+07	4.58317e+06	6.39059e+06	1.27776e+07	7.27619e+06	1.13665e+07	8.20576e+06	714630	1.6181e+06	895489	676298	852870	903681	6.51856e+06	8.87059e+06	9.73633e+06	1.27413e+07	6.45763e+06	1.0171e+07	2.50325e+07	2.08911e+07	1.94832e+07
M0881	4-hydroxy-6-[2-(2-methyl-1,2,4a,5,6,7,8,8a-octahydronaphthalen-1-yl)ethyl]oxan-2-one	C18 H28 O3	314.186	8.259	1.41672e+07	4.54916e+06	4.61797e+06	4.50691e+06	4.02715e+06	2.49556e+06	2.05613e+06	3.84975e+06	4.74988e+06	1.41672e+07	9.42216e+06	7.4493e+06	1.32305e+07	3.5182e+06	3.1966e+06	4.54971e+06	867491	1.53804e+06	1.04429e+06	2.42794e+06	2.33873e+06	1.9517e+06
M0882	ubiquinol-6	C39 H60 O4	592.447	11.816	1.51869e+07	4.52337e+06	1.96068e+06	2.17418e+06	4.55167e+06	4.79437e+06	1.29428e+07	1.51869e+07	7.02251e+06	2.08004e+06	4.94086e+06	3.73121e+06	2.04858e+06	3.19899e+06	4.38429e+06	1.45121e+06	1.66083e+06	2.10191e+06	2.66927e+06	2.51465e+06	2.88586e+06	6.23041e+06
M0883	Rhodamine 6G	C28 H30 N2 O3	442.226	7.206	1.64998e+07	4.4878e+06	4.68171e+06	2.99825e+06	1.5783e+06	2.05077e+06	2.3177e+06	1.64998e+07	1.16675e+07	7.57e+06	6.18669e+06	7.51752e+06	5.74862e+06	2.23889e+06	2.12762e+06	2.34961e+06	1.85007e+06	1.47017e+06	1.81962e+06	1.03871e+06	954305	909434
M0884	6-Amino-2-methyl-2-heptanyl (1,3-dimethyl-2,6-dioxo-1,2,3,6-tetrahydro-7H-purin-7-yl)acetate	C17 H27 N5 O4	365.205	4.671	7.81705e+06	4.46688e+06	5.27291e+06	5.70935e+06	4.87659e+06	5.50568e+06	5.38883e+06	3.25494e+06	4.62893e+06	4.87204e+06	2.51554e+06	2.84399e+06	3.08961e+06	3.94553e+06	3.92307e+06	4.42182e+06	3.61522e+06	4.28721e+06	5.30155e+06	7.81705e+06	6.74344e+06	7.25211e+06
M0885	Palmitoyl Serinol	C19 H39 N O3	329.293	7.613	7.78334e+06	4.4661e+06	5.70109e+06	4.02765e+06	1.54147e+06	3.44862e+06	4.08658e+06	5.34275e+06	5.45613e+06	4.35533e+06	4.93764e+06	4.70159e+06	5.21538e+06	5.96607e+06	3.80399e+06	6.15624e+06	4.58755e+06	7.78334e+06	6.14299e+06	3.57407e+06	3.11767e+06	3.67878e+06
M0886	2-Hydroxy-10-isopropenyl-3,3,5a,5b,12b-pentamethyloctadecahydrodicyclopenta[a,i]phenanthrene-1,7a(1H)-dicarboxylic acid	C30 H46 O5	486.335	6.74	4.47481e+07	4.40638e+06	8.38382e+06	8.84014e+06	1.05063e+06	952255	1.05331e+06	3.36559e+06	4.2777e+06	4.93559e+06	2.58595e+07	3.62423e+07	4.47481e+07	3.0981e+06	2.1213e+06	3.20656e+06	1.80749e+06	2.11985e+06	2.06445e+06	3.40189e+06	2.81236e+06	2.68451e+06
M0887	Cytosine	C4 H5 N3 O	111.044	0.087	1.75709e+07	4.38567e+06	8.12405e+06	3.87814e+06	5.65e+06	4.57519e+06	7.995e+06	4.74876e+06	6.16795e+06	3.60202e+06	3.04291e+06	6.1939e+06	7.62514e+06	1.75709e+07	4.02293e+06	7.38777e+06	6.51113e+06	6.51437e+06	4.24661e+06	3.8477e+06	8.67623e+06	2.28152e+06
M0888	LysoPC(18:3(9Z,12Z,15Z))	C26 H48 N O7 P	517.317	7.873	4.44293e+07	4.29748e+06	1.28402e+07	7.65948e+06	1.57521e+06	4.31349e+06	4.28595e+06	1.09978e+07	1.3946e+07	1.82729e+07	2.52087e+07	4.44293e+07	3.06026e+07	1.79232e+07	3.95197e+06	4.55856e+06	4.22617e+06	5.7456e+06	5.25906e+06	2.7256e+06	1.89523e+06	3.3559e+06
M0889	1-O-[(2-Oxo-2,3-dihydro-1H-indol-3-yl)acetyl]-beta-D-glucopyranose	C16 H19 N O8	353.111	4.193	1.27647e+07	4.27439e+06	4.7487e+06	4.97111e+06	3.25964e+06	3.62884e+06	3.88766e+06	3.17107e+06	4.57438e+06	4.5575e+06	1.03936e+07	7.77598e+06	1.27647e+07	3.09588e+06	2.23843e+06	3.15039e+06	1.19108e+06	1.70941e+06	2.35025e+06	2.98353e+06	2.53774e+06	2.38098e+06
M0890	Pyrroline hydroxycarboxylic acid	C5 H7 N O3	129.043	1.292	3.37804e+07	4.2241e+06	6.94751e+06	1.02475e+07	7.6011e+06	1.39285e+07	2.68641e+07	1.79227e+07	2.73976e+07	4.72e+06	8.19978e+06	5.43811e+06	7.87729e+06	4.37358e+06	1.68246e+07	7.19829e+06	2.16583e+07	6.47274e+06	3.08562e+06	5.12274e+06	3.37804e+07	3.18357e+07
M0891	1H-Pyrazol-4-ylmethanol	C4 H6 N2 O	98.0478	8.691	1.31537e+07	4.22029e+06	5.53081e+06	1.01164e+07	1.14545e+06	6.85278e+06	7.67076e+06	6.65384e+06	3.65715e+06	7.98362e+06	1.30853e+07	1.31537e+07	5.10993e+06	1.18124e+07	4.15454e+06	1.31104e+07	8.46781e+06	5.64885e+06	1.00344e+07	1.4272e+06	2.63604e+06	2.14457e+06
M0892	LT9970000	C14 H21 N O3	251.152	9.523	8.05498e+06	4.21568e+06	4.83385e+06	5.13541e+06	4.76129e+06	5.41722e+06	5.55984e+06	2.92364e+06	2.67433e+06	3.05193e+06	3.16777e+06	3.25481e+06	3.54373e+06	4.76848e+06	4.73799e+06	4.59702e+06	5.11358e+06	4.93263e+06	5.00639e+06	8.0162e+06	8.05498e+06	7.25872e+06
M0893	Resiniferatoxin	C37 H40 O9	666.229	5.969	1.99952e+07	4.17319e+06	5.19999e+06	9.06655e+06	3.51308e+06	3.66181e+06	3.94583e+06	2.67353e+06	2.80512e+06	4.01971e+06	1.08285e+06	1.62065e+06	3.15437e+06	7.51277e+06	9.63068e+06	6.31171e+06	9.13334e+06	8.50642e+06	9.61339e+06	1.38156e+07	1.99952e+07	1.26302e+07
M0894	1-stearoyl-2-arachidonoyl-sn-glycero-3-phosphoserine	C44 H78 N O10 P	811.535	10.563	1.67319e+07	4.15948e+06	6.3464e+06	4.81559e+06	3.91505e+06	1.0117e+07	8.58146e+06	8.98048e+06	5.26462e+06	4.15259e+06	1.67319e+07	1.82262e+06	4.47054e+06	5.14278e+06	4.83266e+06	5.99992e+06	3.60482e+06	4.54923e+06	5.73909e+06	4.51647e+06	4.25524e+06	1.97026e+06
M0895	Oleic acid	C18 H34 O2	282.256	11.459	1.37665e+07	4.14937e+06	4.42205e+06	4.41793e+06	1.12673e+07	1.37665e+07	1.25905e+07	3.64063e+06	1.25185e+07	9.41077e+06	1.58794e+06	2.85562e+06	3.38256e+06	2.39895e+06	1.41947e+06	2.03548e+06	2.38249e+06	2.21415e+06	3.26893e+06	3.24225e+06	2.18823e+06	2.06148e+06
M0896	5,2'-Dihydroxy-7-methoxyflavone 2'- (6"-acetylglucoside)	C24 H24 O11	488.13	1.1	1.25e+07	4.06228e+06	3.4544e+06	5.51951e+06	5.54137e+06	4.51394e+06	4.58717e+06	6.81646e+06	5.38772e+06	4.09151e+06	4.39776e+06	3.58803e+06	6.42213e+06	8.72479e+06	4.86183e+06	1.25e+07	6.0056e+06	5.10012e+06	5.43645e+06	4.79085e+06	4.28179e+06	5.12454e+06
M0897	Lithocholic acid	C24 H40 O3	393.322	8.444	8.69598e+06	4.0077e+06	2.3349e+06	7.55082e+06	3.35035e+06	1.69475e+06	3.03138e+06	1.51087e+06	2.20549e+06	2.58781e+06	3.2951e+06	2.50789e+06	2.48316e+06	6.5579e+06	4.65317e+06	2.0291e+06	8.69598e+06	5.96541e+06	7.8201e+06	4.57833e+06	4.54747e+06	7.80993e+06
M0898	(2R)-1-(Phosphonooxy)-3-(tetradecanoyloxy)-2-propanyl (4Z,7Z,10Z,13Z,16Z)-4,7,10,13,16-docosapentaenoate	C39 H67 O8 P	694.455	11.323	3.75122e+07	4.00423e+06	3.00055e+07	2.84275e+07	6.54105e+06	5.56054e+06	6.156e+06	6.18854e+06	1.54641e+07	2.02955e+07	9.77064e+06	1.1889e+07	1.67474e+07	2.63372e+07	1.32285e+07	1.51086e+07	1.41431e+07	2.51952e+07	2.23362e+07	3.75122e+07	2.1819e+07	3.28571e+07
M0899	DEHYDROMENTHOFUROLACTONE	C10 H12 O2	164.084	5.384	9.84097e+06	3.99441e+06	4.72997e+06	5.06694e+06	9.44393e+06	9.84097e+06	9.54732e+06	2.82019e+06	5.01502e+06	4.87517e+06	691149	1.42533e+06	1.59856e+06	5.51014e+06	5.48217e+06	4.75824e+06	7.37754e+06	8.46866e+06	8.26324e+06	3.01251e+06	3.8303e+06	2.35236e+06
M0900	(3R,7Z,9S,12E,14S)-14-Ethyl-5-hydroxy-5-(hydroxymethyl)-7-methoxy-3,9,13-trimethyl-11-methyleneoxacyclotetradeca-7,12-diene-2,4-dione	C21 H32 O6	380.22	5.574	1.48305e+07	3.92753e+06	6.02333e+06	1.30206e+07	3.07191e+06	5.77278e+06	6.13144e+06	4.79685e+06	5.32478e+06	5.12513e+06	6.47264e+06	6.30301e+06	1.43445e+07	3.72076e+06	5.45775e+06	4.9289e+06	5.87498e+06	4.43821e+06	4.16042e+06	8.57128e+06	1.48305e+07	1.19585e+07
M0901	6-imino-5-oxocyclohexa-1,3-dienecarboxylic acid	C7 H5 N O3	151.028	1.093	2.0782e+07	3.90477e+06	4.54687e+06	4.21435e+06	2.95399e+06	3.92982e+06	3.42901e+06	5.06914e+06	4.0746e+06	5.67023e+06	1.47211e+07	1.14771e+07	2.0782e+07	3.83199e+06	3.65295e+06	5.19445e+06	3.72171e+06	3.20854e+06	2.97049e+06	3.62738e+06	3.46023e+06	3.18048e+06
M0902	3-{2-[13-(Acetoxymethyl)-13-hydroxy-8-methylpodocarpan-14-yl]-1-hydroxyethyl}-5-oxo-2,5-dihydro-2-furanyl (2E)-3-phenylacrylate	C36 H48 O8	608.333	10.404	1.89272e+07	3.89194e+06	1.19159e+07	1.4367e+07	1.46967e+07	1.89272e+07	1.60756e+07	7.46698e+06	1.75121e+07	1.07741e+07	2.5869e+06	4.19227e+06	5.46317e+06	1.43841e+07	7.53457e+06	1.46505e+07	6.49023e+06	8.75696e+06	1.31291e+07	5.80566e+06	4.26083e+06	2.96089e+06
M0903	1-myristoyl-2-palmitoleoyl-sn-glycero-3-phosphocholine	C38 H74 N O8 P	703.514	11.859	2.97306e+07	3.87017e+06	748788	1.60035e+07	2.25548e+06	1.76743e+07	1.07766e+07	719572	950042	898618	738726	5.32894e+06	1.26578e+06	1.76508e+06	824076	835671	7.84855e+06	5.32268e+06	9.16237e+06	2.4066e+07	2.97306e+07	2.22748e+07
M0904	ibufenac	C12 H16 O2	192.115	5.026	1.08812e+07	3.78205e+06	4.43205e+06	4.74258e+06	4.64782e+06	4.68206e+06	4.16794e+06	3.25447e+06	4.18913e+06	4.04821e+06	2.77148e+06	2.92746e+06	3.4642e+06	5.29143e+06	4.94801e+06	5.26333e+06	3.96507e+06	5.0322e+06	4.67826e+06	1.08812e+07	1.0874e+07	9.33994e+06
M0905	Methyl 5-{(3aS,5R,6R,6aS)-5-hydroxy-6-[(1E,3R)-3-hydroxy-1-octen-1-yl]-1,3a,4,5,6,6a-hexahydro-2-pentalenyl}pentanoate	C22 H36 O4	364.262	11.235	8.92008e+06	3.72482e+06	3.97908e+06	4.84449e+06	4.07499e+06	4.73264e+06	4.58895e+06	2.30948e+06	5.34683e+06	4.52161e+06	2.0421e+06	2.49551e+06	3.64716e+06	4.51191e+06	3.11256e+06	4.58631e+06	3.18942e+06	3.06685e+06	4.16243e+06	8.92008e+06	5.49613e+06	5.61408e+06
M0906	Mono(3-carboxypropyl) phthalate	C12 H12 O6	252.063	4.712	7.48236e+06	3.69644e+06	4.20052e+06	4.15652e+06	2.7648e+06	2.80465e+06	3.29888e+06	3.44034e+06	3.09234e+06	2.91918e+06	2.073e+06	2.01365e+06	1.63081e+06	4.91164e+06	7.48236e+06	5.26313e+06	6.65041e+06	5.6367e+06	4.98871e+06	3.82252e+06	4.91366e+06	4.48108e+06
M0907	Abruquinone C	C19 H20 O8	376.116	5.671	9.09273e+06	3.68383e+06	4.19698e+06	6.39737e+06	2.55384e+06	3.19404e+06	3.28099e+06	7.73413e+06	8.68122e+06	9.09273e+06	6.58796e+06	7.87666e+06	8.27637e+06	2.44395e+06	2.15348e+06	2.17476e+06	2.65043e+06	2.58221e+06	2.07421e+06	3.63608e+06	3.89693e+06	3.70725e+06
M0908	MFCD00060079	C9 H14 O7	234.074	1.111	8.9979e+06	3.68367e+06	4.69702e+06	3.0104e+06	8.38725e+06	4.64421e+06	6.91982e+06	4.43101e+06	4.96639e+06	5.52099e+06	2.3079e+06	4.363e+06	1.78794e+06	6.04853e+06	6.82761e+06	8.9979e+06	5.30018e+06	5.33736e+06	5.69051e+06	8.61343e+06	3.9938e+06	5.67332e+06
M0909	pyrazinamide	C5 H5 N3 O	123.044	0.088	1.06005e+07	3.63646e+06	5.8712e+06	4.79032e+06	5.15701e+06	4.05812e+06	5.25713e+06	6.00508e+06	4.92082e+06	3.05958e+06	1.51875e+06	5.80026e+06	5.23109e+06	1.06005e+07	4.81565e+06	5.29563e+06	2.5432e+06	4.95866e+06	3.63417e+06	2.53692e+06	7.64897e+06	1.49542e+06
M0910	Falcarindiol	C17 H24 O2	260.178	8.997	8.43953e+06	3.61167e+06	5.82524e+06	2.38588e+06	3.35548e+06	6.11497e+06	3.56638e+06	3.98806e+06	8.43953e+06	7.47657e+06	2.38101e+06	5.66702e+06	4.50191e+06	2.72773e+06	3.10911e+06	4.31263e+06	2.75013e+06	2.03166e+06	2.61457e+06	3.21042e+06	4.2248e+06	2.93731e+06
M0911	(2R)-2-[(5Z,8Z,11Z,14Z,17Z)-5,8,11,14,17-Icosapentaenoyloxy]-3-[(6Z,9Z,12Z,15Z)-6,9,12,15-octadecatetraenoyloxy]propyl 2-(trimethylammonio)ethyl phosphate	C46 H74 N O8 P	799.512	10.562	8.13471e+07	3.53496e+06	6.48042e+07	2.38436e+07	1.35638e+07	1.60512e+07	2.0543e+06	1.47765e+07	7.87687e+06	1.25563e+07	3.29446e+07	3.53894e+07	2.35259e+07	8.13471e+07	3.03171e+07	2.51315e+07	1.50697e+07	2.48131e+07	1.2966e+07	1.55774e+07	1.36378e+07	1.55038e+07
M0912	Monobenzone	C13 H12 O2	200.084	7.382	1.74325e+07	3.53399e+06	2.34967e+06	3.88538e+06	85862.8	236960	225107	1.43339e+07	1.74325e+07	1.6028e+07	662949	1.16452e+06	1.08346e+06	74367	90019.4	121536	119261	162456	133350	147116	165535	88795.9
M0913	N-OLEOYL-4-AMINOBUTYRIC ACID	C22 H41 N O3	367.309	10.82	1.00203e+07	3.51137e+06	1.91429e+06	2.5374e+06	4.84536e+06	2.29216e+06	2.89394e+06	2.21431e+06	4.04501e+06	1.89869e+06	1.00203e+07	3.09391e+06	1.69947e+06	2.73086e+06	1.52628e+06	2.54077e+06	5.32696e+06	1.96538e+06	1.84097e+06	3.65469e+06	5.03226e+06	1.61294e+06
M0914	Pyrimidine	C4 H4 N2	80.0379	10.184	1.28812e+07	3.48869e+06	5.14164e+06	1.28812e+07	3.55295e+06	3.03228e+06	2.90031e+06	3.95431e+06	4.33625e+06	3.27781e+06	2.85572e+06	1.24949e+07	5.33836e+06	1.89218e+06	3.3783e+06	1.1138e+07	3.66739e+06	2.07875e+06	1.10844e+07	3.28671e+06	4.33786e+06	5.76462e+06
M0915	Ethyl {2-[(2E)-5-(hexopyranosyloxy)-2-penten-1-yl]-3-oxocyclopentyl}acetate	C20 H32 O9	416.204	5.511	1.26806e+07	3.48818e+06	8.34734e+06	1.03071e+07	5.61195e+06	7.17854e+06	6.82608e+06	6.71014e+06	7.0161e+06	8.1897e+06	6.02922e+06	5.15018e+06	6.3044e+06	8.26131e+06	7.19496e+06	7.1888e+06	7.45986e+06	7.31253e+06	8.26205e+06	1.26806e+07	1.13078e+07	9.23029e+06
M0916	DK3970000	C14 H20 O2	220.146	5.875	1.1488e+07	3.4724e+06	4.44166e+06	1.01082e+07	3.41811e+06	4.51435e+06	3.19317e+06	3.22659e+06	4.52215e+06	5.79307e+06	3.07684e+06	3.60135e+06	4.63609e+06	9.2933e+06	6.35635e+06	7.83888e+06	7.2039e+06	6.23539e+06	5.58651e+06	8.85156e+06	1.1488e+07	9.32817e+06
M0917	1-stearoyl-2-(4Z,7Z,10Z,13Z,16Z,19Z)-docosahexaenoyl-sn-glycero-3-phosphate	C43 H73 O8 P	748.501	11.865	5.36593e+07	3.4128e+06	3.84118e+07	825646	3.56516e+06	1.52433e+07	2.31743e+07	1.22024e+07	2.5167e+07	5.36593e+07	9.83681e+06	4.74432e+07	4.0619e+07	2.40019e+07	1.05153e+07	2.44947e+06	1.11365e+06	628962	947593	857695	1.38005e+06	1.22713e+06
M0918	Ginkgoic acid	C22 H34 O3	346.251	10.456	1.93758e+07	3.11358e+06	3.63715e+06	3.82092e+06	858492	1.20358e+06	910927	532337	654438	791660	878067	2.97843e+06	1.38975e+06	832492	853591	1.06667e+06	931876	720932	848983	1.93758e+07	1.8715e+07	1.56489e+07
M0919	(E)-p-coumaric acid	C9 H8 O3	164.048	8.858	6.61554e+06	3.01879e+06	2.84987e+06	1.99595e+06	3.2494e+06	3.04303e+06	2.48462e+06	1.24345e+06	2.37356e+06	1.79043e+06	2.09632e+06	1.58966e+06	1.85618e+06	2.10259e+06	2.20357e+06	2.95148e+06	1.87407e+06	1.60054e+06	1.93668e+06	6.61554e+06	4.40582e+06	2.26015e+06
M0920	(3E)-4-(3-Hydroxy-1H-inden-2-yl)-2-oxo-3-butenoic acid	C13 H10 O4	230.058	4.678	1.98907e+07	3.01607e+06	2.97209e+06	2.9356e+06	714614	530500	469293	4.04268e+06	2.89739e+06	3.72631e+06	1.89418e+07	1.98907e+07	1.71882e+07	763393	511899	665354	357546	409357	535444	703501	527677	605438
M0921	(4E,9R,11R)-9,11-Dihydroxy-29-(4-hydroxyphenyl)-4-methyl-4-nonacosen-3-one	C36 H62 O4	558.465	10.458	1.59444e+07	2.9582e+06	2.99869e+06	1.43134e+07	2.92205e+06	2.5823e+06	3.04849e+06	4.8151e+06	3.06973e+06	2.2341e+06	1.6002e+06	2.02843e+06	1.81667e+06	6.2898e+06	5.44825e+06	3.25159e+06	3.82368e+06	3.24812e+06	2.85723e+06	4.60333e+06	1.59444e+07	1.47316e+07
M0922	1,12-Dihydroxy-2-(hydroxymethyl)-11-methyl-7-methylene-6-oxo-5,14-dioxatricyclo[9.2.1.0~4,8~]tetradec-9-yl (2Z)-2-methyl-2-butenoate	C20 H28 O8	396.176	7.902	1.27173e+07	2.87316e+06	8.91925e+06	8.02172e+06	3.28929e+06	8.85235e+06	5.6579e+06	2.35138e+06	1.12909e+07	4.26068e+06	7.16068e+06	9.39423e+06	7.43442e+06	8.78724e+06	9.79015e+06	8.24555e+06	9.55443e+06	1.27173e+07	9.16439e+06	4.85261e+06	7.28716e+06	6.12845e+06
M0923	demethylphylloquinone	C30 H44 O2	436.334	11.34	1.31032e+07	2.79166e+06	5.4882e+06	5.43276e+06	3.07307e+06	2.5233e+06	3.89333e+06	2.72662e+06	8.90973e+06	5.15266e+06	3.97705e+06	5.75172e+06	7.0071e+06	9.08852e+06	2.94636e+06	1.31032e+07	3.70836e+06	3.61305e+06	5.3575e+06	9.68115e+06	7.99719e+06	5.26318e+06
M0924	2,6,10,10-Tetramethyl-1-oxaspiro[4.5]dec-6-ene-2,8-diol	C13 H22 O3	226.157	5.306	1.208e+07	2.64952e+06	3.07644e+06	2.97886e+06	1.1938e+06	1.22739e+06	1.74767e+06	7.29581e+06	1.208e+07	1.10724e+07	3.64795e+06	4.82054e+06	4.3791e+06	588658	1.03703e+06	862405	677252	948432	751099	847180	310024	764431
M0925	Adlupone	C31 H46 O4	482.338	10.212	1.17961e+07	2.59263e+06	2.94789e+06	3.04611e+06	4.3025e+06	7.30209e+06	2.27998e+06	3.00712e+06	1.17961e+07	8.58651e+06	4.18036e+06	2.77558e+06	4.59728e+06	2.79762e+06	4.41084e+06	4.51918e+06	3.23556e+06	5.93266e+06	2.47089e+06	4.55584e+06	4.24954e+06	3.6379e+06
M0926	13,14-dihydro-15-keto-tetranor Prostaglandin F1?	C16 H28 O5	322.176	5.609	4.46253e+07	2.54718e+06	6.99331e+06	1.01726e+07	271297	833781	1.54462e+06	1.93812e+07	3.80561e+07	4.46253e+07	7.72526e+06	1.10109e+06	1.28325e+07	1.75934e+06	1.11391e+06	995126	1.11273e+06	1.33825e+06	1.29702e+06	1.13645e+06	1.45183e+06	1.14434e+06
M0927	(2R)-1-(Pentadecanoyloxy)-3-(phosphonooxy)-2-propanyl (4Z,7Z,10Z,13Z,16Z,19Z)-4,7,10,13,16,19-docosahexaenoate	C40 H67 O8 P	706.455	10.572	2.67519e+07	2.5065e+06	9.97579e+06	1.80857e+07	1.32541e+06	2.29873e+06	1.3494e+06	2.28666e+06	1.43347e+06	2.9236e+06	2.03439e+06	4.27043e+06	1.07035e+07	1.45746e+07	1.7181e+07	1.76864e+07	2.23817e+07	1.81914e+07	2.67519e+07	2.18163e+07	1.86267e+07	1.81831e+07
M0928	6,6,7b-Trimethyl-2a-(palmitoyloxy)-2,2a,4a,5,6,7,7a,7b-octahydro-1H-cyclobuta[e]inden-2-yl 2,4-dihydroxy-6-methylbenzoate	C38 H58 O6	610.421	10.695	2.33935e+07	2.4649e+06	3.88661e+06	5.53434e+06	643169	969435	1.01812e+06	689305	2.17957e+06	2.28468e+06	687351	2.15525e+06	733489	1.17202e+06	692194	726769	1.17235e+06	724693	1.53831e+06	2.33935e+07	2.30398e+07	1.96607e+07
M0929	(3E,5E,7E,9Z,11E,13E,15Z,17E)-18-(4-Hydroxy-2,2,6-trimethyl-7-oxabicyclo[4.1.0]hept-1-yl)-3,7,12,16-tetramethyl-3,5,7,9,11,13,15,17-octadecaoctaen-2-one	C31 H42 O3	462.312	11.828	6.44956e+06	2.44937e+06	2.68548e+06	1.78177e+06	2.8159e+06	4.59916e+06	6.3314e+06	1.54958e+06	3.76757e+06	3.17597e+06	764939	1.27571e+06	1.17684e+06	2.61118e+06	2.37095e+06	2.70463e+06	1.44727e+06	2.11709e+06	2.6025e+06	6.44956e+06	3.68824e+06	2.20209e+06
M0930	Fenipentol	C11 H16 O	164.12	7.896	1.6718e+07	2.44057e+06	4.9486e+06	5.69006e+06	940667	3.4823e+06	2.27392e+06	3.66542e+06	1.49364e+07	5.80089e+06	1.24094e+07	1.6718e+07	1.15564e+07	3.35715e+06	1.99738e+06	3.6463e+06	2.22774e+06	3.12601e+06	3.26161e+06	2.8712e+06	2.26572e+06	2.86401e+06
M0931	2,4,4'-Trihydroxydihydrochalcone	C15 H14 O4	258.089	9.006	1.97866e+07	2.37351e+06	2.67549e+06	2.18856e+06	242188	274084	232086	2.11253e+06	3.47477e+06	3.28603e+06	1.34314e+07	1.63862e+07	1.97866e+07	275339	215791	256920	143120	204276	210709	139608	193791	164638
M0932	11-Nitro-1-undecene	C11 H21 N O2	199.158	10.326	1.33011e+07	2.34637e+06	4.30469e+06	5.09081e+06	3.28088e+06	1.99024e+06	3.50722e+06	2.42536e+06	3.62995e+06	1.36478e+06	1.33011e+07	4.24733e+06	2.5618e+06	4.85437e+06	1.8382e+06	5.41777e+06	3.99516e+06	1.42614e+06	2.65242e+06	5.3494e+06	6.46824e+06	3.45686e+06
M0933	2,6-Di-tert-butyl-1,4-benzoquinone	C14 H20 O2	220.147	6.745	1.32664e+07	2.32267e+06	5.3168e+06	3.91544e+06	1.23013e+06	3.6e+06	2.90093e+06	9.00333e+06	1.32664e+07	1.26618e+07	6.09452e+06	6.45156e+06	7.77655e+06	2.58251e+06	2.05116e+06	2.58411e+06	1.74947e+06	1.06237e+06	2.13985e+06	2.76576e+06	972768	844951
M0934	(-)-Spinosyn A	C41 H65 N O10	731.458	10.579	2.85396e+07	2.30819e+06	1.62444e+07	2.85396e+07	1.58498e+06	5.61666e+06	7.19407e+06	9.50511e+06	1.24064e+07	8.26854e+06	4.1543e+06	1.24869e+07	8.26904e+06	1.29713e+07	1.26344e+07	1.20348e+07	9.49762e+06	7.99281e+06	1.51028e+07	1.11286e+07	2.56154e+07	1.89572e+07
M0935	N',O'-DIACETYLFUSAROCHROMANONE	C19 H24 N2 O6	376.165	8.656	6.22746e+06	2.24473e+06	2.27138e+06	4.32756e+06	704254	561316	692592	5.00601e+06	5.19404e+06	5.57635e+06	6.22746e+06	5.3378e+06	4.9559e+06	185047	120978	343626	154375	189597	731087	279263	86710.1	125905
M0936	Methyl 9-oxononanoate	C10 H18 O3	186.125	5.43	7.76613e+06	2.15211e+06	4.44566e+06	5.18142e+06	4.41357e+06	5.47082e+06	4.48991e+06	3.22949e+06	4.07862e+06	3.70311e+06	2.76133e+06	3.67738e+06	3.70147e+06	4.77864e+06	4.12984e+06	4.7479e+06	4.6326e+06	4.69897e+06	5.2392e+06	7.03838e+06	7.76613e+06	6.75311e+06
M0937	(1E,4Z,6E)-5-hydroxy-1,7-bis(4-hydroxyphenyl)hepta-1,4,6-trien-3-one	C19 H16 O4	308.1	5.874	7.12325e+06	2.12667e+06	2.48483e+06	5.06824e+06	2.43301e+06	2.86195e+06	2.3917e+06	2.80903e+06	3.78651e+06	3.45964e+06	2.46668e+06	2.8373e+06	3.08234e+06	4.36404e+06	4.81269e+06	4.63424e+06	6.03418e+06	4.22608e+06	4.97934e+06	6.44399e+06	7.12325e+06	5.79001e+06
M0938	TU5022000	C21 H28 O3	328.204	9.173	1.04612e+07	2.07181e+06	2.20964e+06	2.4579e+06	252390	240310	226431	5.16781e+06	1.04612e+07	9.69402e+06	5.94126e+06	7.88328e+06	8.8546e+06	100017	98531.8	158710	111314	179119	91386.2	144980	110270	129362
M0939	Prostaglandin E1	C20 H34 O5	336.227	11.239	1.15019e+07	2.03672e+06	3.3464e+06	2.5011e+06	1.64613e+06	1.91453e+06	966172	3.07949e+06	1.15019e+07	6.93077e+06	2.74502e+06	6.27608e+06	7.96008e+06	1.2109e+06	1.0628e+06	2.97241e+06	2.00413e+06	2.69766e+06	2.34904e+06	1.66464e+06	640392	614421
M0940	Glabrescione B	C27 H30 O6	450.204	9.111	1.77205e+07	2.03003e+06	2.21341e+06	2.44562e+06	233411	281955	306849	1.09309e+06	1.69356e+06	1.94148e+06	1.44151e+07	1.73512e+07	1.77205e+07	289523	264585	280718	186882	329823	301010	239033	267191	229211
M0941	3-[(3-Hydroxypentadecanoyl)oxy]-4-(trimethylammonio)butanoate	C22 H43 N O5	401.314	7.92	9.53818e+06	2.01194e+06	6.17026e+06	5.38305e+06	2.83642e+06	5.74713e+06	3.47343e+06	3.48799e+06	5.18705e+06	1.9615e+06	4.10055e+06	4.96699e+06	3.1148e+06	5.40794e+06	5.55581e+06	7.71777e+06	5.37459e+06	9.53818e+06	6.37712e+06	3.08833e+06	3.7836e+06	4.0709e+06
M0942	(2R)-2-(Pentadecanoyloxy)-3-(phosphonooxy)propyl (11Z)-11-icosenoate	C38 H73 O8 P	688.501	11.333	1.56558e+07	1.93774e+06	2.13756e+06	2.44733e+06	1.75595e+06	3.92256e+06	2.92737e+06	1.47678e+06	3.00951e+06	2.73399e+06	2.61169e+06	748208	1.01699e+06	1.28038e+06	789186	495617	1.19099e+06	539754	1.35597e+07	1.17327e+07	1.56558e+07	4.603e+06
M0943	3-(4-{(2E,4E,6E,8E,10E)-13-[(2,6-Dideoxy-beta-D-ribo-hexopyranosyl)oxy]-10,12,14-trimethyl-2,4,6,8,10-pentadecapentaenoyl}-3-hydroxy-1-methyl-5-oxo-2,5-dihydro-1H-pyrrol-2-yl)propanoic acid	C32 H45 N O9	587.307	7.123	1.10285e+07	1.91947e+06	1.31775e+06	1.31387e+06	76798.7	114402	124016	733369	822980	950391	8.05142e+06	1.10285e+07	1.07748e+07	112603	62908.1	73168.5	48784.2	50717.1	53783.8	53569.6	57039.3	59976.7
M0944	Adipic acid	C6 H10 O4	146.058	10.191	1.02083e+07	1.90788e+06	5.3048e+06	1.02083e+07	2.10535e+06	2.14612e+06	1.54465e+06	1.23546e+06	2.16251e+06	2.39366e+06	2.47064e+06	5.28555e+06	5.07663e+06	1.74593e+06	3.22318e+06	9.15095e+06	4.14585e+06	3.97166e+06	3.30968e+06	4.62273e+06	5.16639e+06	3.82961e+06
M0945	(2S)-1-Hydroxy-3-[(9Z)-9-tetradecenoyloxy]-2-propanyl (6Z,9Z,12Z,15Z)-6,9,12,15-octadecatetraenoate	C35 H58 O5	558.427	11.821	2.83821e+07	1.89887e+06	4.00234e+06	3.05341e+06	4.81958e+06	2.24519e+06	6.48204e+06	2.52729e+06	3.2832e+06	7.85767e+06	2.55349e+06	9.3607e+06	3.2834e+06	6.5446e+06	6.50919e+06	2.85421e+06	7.50515e+06	3.37969e+06	3.1834e+06	2.83821e+07	2.44529e+07	9.12959e+06
M0946	(7Z,19R)-25-Amino-22-hydroxy-22-oxido-16-oxo-17,21,23-trioxa-22lambda~5~-phosphapentacos-7-en-19-yl (4Z,7Z,10Z,13Z,16Z,19Z)-4,7,10,13,16,19-docosahexaenoate	C43 H72 N O8 P	761.499	11.871	8.07966e+06	1.83464e+06	1.99967e+06	3.77137e+06	542948	579874	2.48713e+06	2.04384e+06	8.07966e+06	4.42309e+06	947824	4.27415e+06	1.48351e+06	1.95262e+06	1.10451e+06	1.57851e+06	2.47217e+06	2.93189e+06	1.06334e+06	1.9512e+06	1.23765e+06	1.69956e+06
M0947	trans-resveratrol	C14 H12 O3	228.079	9.153	1.257e+07	1.77798e+06	2.12328e+06	2.49526e+06	128142	129025	157123	5.19976e+06	9.20857e+06	7.18737e+06	9.88695e+06	1.24313e+07	1.257e+07	120378	104069	143743	97841	109943	104415	157726	136816	140734
M0948	2-[(3E,7E)-4,8,12-Trimethyl-3,7,11-tridecatrien-1-yl]-6-chromanol	C25 H36 O2	368.272	8.355	1.16511e+07	1.76324e+06	1.98607e+06	3.21897e+06	86740.2	114338	122851	352557	765896	663969	8.37933e+06	7.61754e+06	1.16511e+07	114609	118844	87066.7	74463.7	109943	96126.2	79507.2	79712.8	83451.6
M0949	5-Methoxy-L-tryptophan	C12 H14 N2 O3	234.101	1.908	1.07999e+07	1.65779e+06	2.39514e+06	2.08294e+06	2.11661e+06	3.12924e+06	2.47087e+06	1.04189e+06	1.96999e+06	2.31025e+06	7.72749e+06	3.47882e+06	1.07999e+07	681318	679914	443335	733072	524424	983648	1.97062e+06	1.31004e+06	1.37987e+06
M0950	Hispidol	C15 H10 O4	254.058	7.663	1.09275e+07	1.61394e+06	1.56401e+06	1.50988e+06	34197.2	43563	36011.7	1.90108e+06	2.63377e+06	2.72883e+06	7.24723e+06	7.38283e+06	1.09275e+07	57023.2	41796.5	48439.6	46927.6	47799.1	52755.2	70140.3	47119.8	47416.9
M0951	Imidocarb	C19 H20 N6 O	348.17	7.27	6.65412e+06	1.61101e+06	1.83093e+06	812336	854325	1.44989e+06	1.2972e+06	2.86978e+06	4.80965e+06	6.65412e+06	1.34444e+06	3.95356e+06	1.78248e+06	364245	279438	279617	172719	185262	251672	89402.3	87361.6	96243.9
M0952	N-({(2R,4S,5R)-5-[3-(4-Fluorophenyl)-1-methyl-1H-pyrazol-5-yl]-1-azabicyclo[2.2.2]oct-2-yl}methyl)acetamide	C20 H25 F N4 O	378.181	8.67	1.10726e+07	1.56412e+06	2.55766e+06	8.26653e+06	1.36093e+06	804208	986089	1.0283e+07	9.59234e+06	1.10726e+07	1.0067e+07	6.19781e+06	4.43477e+06	124772	234821	268730	209397	234901	799829	267160	157513	141125
M0953	1-hexadecanoyl-2-(4Z,7Z,10Z,13Z,16Z,19Z-docosahexaenoyl)-sn-glycero-3-phosphoethanolamine	C43 H74 N O8 P	763.513	10.364	1.23054e+07	1.56155e+06	3.70687e+06	5.89972e+06	1.41748e+06	3.88957e+06	3.03869e+06	3.46618e+06	3.09263e+06	1.29852e+06	1.0153e+06	3.8314e+06	3.60204e+06	4.69374e+06	9.97308e+06	1.23054e+07	5.10893e+06	5.066e+06	5.67294e+06	1.05888e+07	4.32165e+06	5.81415e+06
M0954	2,6-Di-iso-propylnaphthalene	C16 H20	212.156	7.909	9.07414e+06	1.52789e+06	2.74624e+06	2.88374e+06	425012	1.66314e+06	809527	1.21839e+06	3.63756e+06	2.61671e+06	6.23847e+06	9.07414e+06	5.68084e+06	1.51069e+06	1.16313e+06	1.72565e+06	1.41283e+06	1.06168e+06	1.72702e+06	1.64002e+06	1.43495e+06	1.44572e+06
M0955	Dihydrothymine	C5 H8 N2 O2	128.059	0.088	4.48861e+06	1.5177e+06	1.93167e+06	1.28155e+06	1.4517e+06	1.4539e+06	1.94659e+06	1.56811e+06	2.02381e+06	1.16882e+06	990083	1.66994e+06	1.62555e+06	4.48861e+06	1.32893e+06	2.10331e+06	1.07918e+06	1.89408e+06	1.33037e+06	1.48764e+06	2.45331e+06	1.30875e+06
M0956	4-{(Z)-[(5E,8Z,11Z,14Z)-1-Hydroxy-5,8,11,14-icosatetraen-1-ylidene]amino}butanoic acid	C24 H39 N O3	389.291	0.097	6.13965e+06	1.44513e+06	2.24814e+06	4.30307e+06	2.02558e+06	1.89395e+06	3.14356e+06	1.70151e+06	1.73343e+06	3.02186e+06	3.2877e+06	2.95613e+06	3.24699e+06	2.85948e+06	3.24909e+06	3.69919e+06	890914	1.62392e+06	3.23401e+06	6.13965e+06	3.51044e+06	3.41501e+06
M0957	NPYR	C4 H8 N2 O	100.064	7.605	9.86068e+06	1.42976e+06	1.20709e+06	9.86068e+06	1.54258e+06	426998	497315	1.62111e+06	861046	496253	1.26877e+06	744362	2.54982e+06	1.00873e+06	2.51949e+06	1.50299e+06	2.82811e+06	1.48436e+06	2.16569e+06	2.53411e+06	2.2472e+06	1.33974e+06
M0958	15,16-DiHODE	C18 H32 O4	312.23	11.934	1.1376e+07	1.41829e+06	1.06791e+06	1.32146e+06	534897	814334	3.17459e+06	858582	1.30412e+06	1.12845e+06	908669	1.25497e+06	1.06426e+06	2.32778e+06	478074	2.17775e+06	571352	878650	1.10518e+06	1.1376e+07	3.54192e+06	8.56353e+06
M0959	(24Z)-3-Acetoxy-15-hydroxy-7-methoxylanosta-8,24-dien-26-oic acid	C33 H52 O6	544.375	11.9	1.33283e+07	1.35736e+06	2.76786e+06	2.40821e+06	3.89105e+06	1.34888e+06	1.34997e+06	728096	1.46546e+06	1.07745e+06	1.61688e+06	1.96346e+06	2.27874e+06	3.69899e+06	1.62509e+06	3.58805e+06	3.57501e+06	1.46272e+06	2.63128e+06	1.33283e+07	4.0344e+06	3.21913e+06
M0960	LUPEOL ACETATE	C32 H52 O2	468.395	11.27	1.86904e+07	1.21298e+06	1.64883e+06	1.23537e+07	2.31548e+06	1.01592e+06	2.59894e+06	946780	1.05644e+06	1.17258e+06	1.03108e+06	932723	1.06634e+06	3.02207e+06	989527	1.10239e+06	988456	1.13203e+06	1.68319e+06	1.61276e+06	1.86904e+07	1.43717e+07
M0961	1-Methylhistamine	C6 H11 N3	125.096	12.041	1.0988e+07	1.03783e+06	8.03731e+06	6.75906e+06	746656	7.96567e+06	666001	5.14726e+06	7.25375e+06	8.51668e+06	9.43917e+06	7.59822e+06	8.85233e+06	7.18799e+06	7.6421e+06	1.0988e+07	6.41466e+06	7.70297e+06	6.70899e+06	7.87328e+06	5.50454e+06	1.29476e+06
M0962	28-Hydroxyolean-12-en-3-yl decanoate	C40 H68 O3	596.514	11.886	2.25985e+07	894754	2.25985e+07	1.46505e+06	1.15093e+07	932511	1.36645e+06	1.34639e+07	1.43183e+07	1.51862e+06	1.12568e+07	9.17214e+06	1.96867e+06	2.04095e+07	870118	1.86339e+06	2.42788e+06	1.83854e+06	2.28853e+06	4.02631e+06	1.92476e+07	2.3183e+06
M0963	Piperazine	C4 H10 N2	86.0848	9.39	8.63688e+06	873950	685969	608375	404366	6.2079e+06	3.80524e+06	511883	237305	3.32682e+06	1.8966e+06	8.63688e+06	1.54655e+06	2.54562e+06	369403	1.41484e+06	1.7655e+06	4.31875e+06	1.08523e+06	1.77136e+06	842605	1.52283e+06
M0964	(+/-)-Camphor	C10 H16 O	152.12	10.131	6.86009e+06	842270	2.17842e+06	6.86009e+06	1.72635e+06	937037	1.9779e+06	3.27945e+06	2.84195e+06	961568	1.04412e+06	1.59243e+06	3.47115e+06	1.03183e+06	1.34579e+06	1.14327e+06	1.90639e+06	3.11597e+06	4.27595e+06	1.9115e+06	1.58148e+06	716229
M0965	geroquinol	C16 H22 O2	246.161	8.988	1.78641e+07	734161	1.5112e+07	7.73575e+06	9.84068e+06	7.52552e+06	6.59553e+06	8.39793e+06	1.13637e+07	3.22685e+06	1.49592e+07	3.28073e+06	8.9648e+06	1.78641e+07	7.63904e+06	1.08378e+07	2.84849e+06	6.11024e+06	3.67532e+06	7.69981e+06	9.07753e+06	5.95937e+06
M0966	Andrographolide	C20 H30 O5	332.196	7.742	1.29017e+07	374399	1.95702e+06	1.11503e+06	303209	759993	629083	2.40352e+06	1.6443e+06	2.54798e+06	5.54915e+06	5.84709e+06	1.29017e+07	1.17253e+06	632912	374060	584167	645986	766622	580682	866702	196260
M0967	debrisoquine	C10 H13 N3	175.111	10.121	5.66877e+06	162874	519330	5.66877e+06	340522	87283.1	289690	399024	327703	313792	257737	215981	439843	321942	198985	1.01342e+06	666549	766513	1.9256e+06	1.40388e+06	3.47052e+06	1.73622e+06
